# Supplementary material for: Bis(μ2-di­phenyl­phosphinamide-κ2 O:O)bis­[bis(di­phenyl­phosphinamide-κO)lithium] dichloride aceto­nitrile disolvate
Source: Acta Crystallogr Sect E Struct Rep Online. 2014 May 21;70(Pt 6):m224. doi: 10.1107/S1600536814011076 (PMC4051072; doi:10.1107/S1600536814011076)
Supplement: Supplementary file 1 [file e-70-0m224-sup1.cif]

##############################################################################
#                                                                            #
# This CIF contains the data in a paper accepted for publication in          #
# Acta Crystallographica Section E. It conforms to the requirements of       #
# Notes for Authors for Acta Crystallographica Section E, and has been       #
# peer reviewed under the auspices of the IUCr Commission on Journals.       #
#                                                                            #
# Full details of the Crystallographic Information File format               #
# are given in the paper "The Crystallographic Information File (CIF):       #
# a New Standard Archive File for Crystallography" by S. R. Hall, F. H.      #
# Allen and I. D. Brown [Acta Cryst. (1991), A47, 655-685].                  #
#                                                                            #
# The current version of the core CIF dictionary is obtainable from          #
# ftp://ftp.iucr.org/pub/cif_core.dic.                                       #
#                                                                            #
# Software is freely available for graphical display of the structure(s)     #
# in this CIF. For information consult the CIF software page                 #
# http://www.iucr.org/resources/cif/software.                                #
#                                                                            #
# This file may be used for bona fide research purposes within the           #
# scientific community so long as proper attribution is given to the journal # 
# article from which it was obtained.                                        #
#                                                                            #
##############################################################################
data_I
_audit_creation_method     SHELXL-97
_database_code_depnum_ccdc_archive     'CCDC 1002945'
_chemical_name_systematic
;\
Bis(\m~2~-diphenylphosphinamide-\
\k^2^<i>O</i>:<i>O</i>)bis[bis(diphenylphosphinamide-\k<i>O</i>)lithium]
dichloride acetonitrile disolvate
;
_chemical_name_common     ?
_chemical_formula_moiety     '6(C12 H12 N O P), 2Li, 2Cl,2(C2 H3 N)'
_chemical_formula_sum     'C76 H78 Cl2 Li2 N8 O6 P6'
_chemical_formula_iupac     '[Li2 (C12 H12 N O P)6] Cl2, 2C2 H3 N'
_chemical_formula_weight     1470.06
_chemical_melting_point     ?
_symmetry_cell_setting     triclinic
_symmetry_space_group_name_H-M     P-1
loop_
    _symmetry_equiv_pos_as_xyz
    'x, y, z'
    '-x, -y, -z'
_cell_length_a     11.5625(7)
_cell_length_b     12.5552(8)
_cell_length_c     13.7686(9)
_cell_angle_alpha     82.5590(10)
_cell_angle_beta     76.5150(10)
_cell_angle_gamma     89.8970(10)
_cell_volume     1926.5(2)
_cell_formula_units_Z     1
_cell_measurement_reflns_used     5610
_cell_measurement_theta_min     2.388
_cell_measurement_theta_max     26.265
_cell_measurement_temperature     296(2)
_exptl_crystal_description     Block
_exptl_crystal_colour     Colourless
_exptl_crystal_size_max     0.30
_exptl_crystal_size_mid     0.25
_exptl_crystal_size_min     0.20
_exptl_crystal_density_diffrn     1.267
_exptl_crystal_density_meas     ?
_exptl_crystal_density_method     'not measured'
_exptl_crystal_F_000     768
_exptl_absorpt_coefficient_mu     0.264
_exptl_absorpt_correction_type     multi-scan
_exptl_absorpt_process_details     '(SADABS; Sheldrick, 1997)'
_exptl_absorpt_correction_T_min     0.9249
_exptl_absorpt_correction_T_max     0.9490
_exptl_special_details     ?
_diffrn_ambient_temperature     296(2)
_diffrn_radiation_type     MoK\a
_diffrn_radiation_wavelength     0.71073
_diffrn_radiation_source     'fine-focus sealed tube'
_diffrn_radiation_monochromator     graphite
_diffrn_measurement_device_type     'Bruker SMART CCD'
_diffrn_measurement_method     '\w scan'
_diffrn_detector_area_resol_mean     ?
_diffrn_reflns_number     13486
_diffrn_reflns_av_R_equivalents     0.0241
_diffrn_reflns_av_sigmaI/netI     0.0329
_diffrn_reflns_theta_min     1.53
_diffrn_reflns_theta_max     25.01
_diffrn_reflns_theta_full     25.01
_diffrn_measured_fraction_theta_max     1.000
_diffrn_measured_fraction_theta_full     1.000
_diffrn_reflns_limit_h_min     -13
_diffrn_reflns_limit_h_max     13
_diffrn_reflns_limit_k_min     -14
_diffrn_reflns_limit_k_max     14
_diffrn_reflns_limit_l_min     -16
_diffrn_reflns_limit_l_max     16
_diffrn_standards_number     0
_diffrn_standards_interval_count     0
_diffrn_standards_interval_time     0
_diffrn_standards_decay_%     ?
_refine_special_details
;
Refinement of <i>F</i>^2^ against ALL reflections. The weighted <i>R</i>-factor
<i>wR</i> and goodness of fit <i>S</i> are based on <i>F</i>^2^, conventional
<i>R</i>-factors <i>R</i> are based on <i>F</i>, with <i>F</i> set to zero for
negative <i>F</i>^2^. The threshold expression of <i>F</i>^2^ >
\s(<i>F</i>^2^) is used only for calculating <i>R</i>-factors(gt) <i>etc</i>.
and is not relevant to the choice of reflections for refinement.
<i>R</i>-factors based on <i>F</i>^2^ are statistically about twice as large
as those based on <i>F</i>, and <i>R</i>- factors based on ALL data will be
even larger.
;
_reflns_number_total     6790
_reflns_number_gt     5174
_reflns_threshold_expression     >2sigma(I)
_refine_ls_structure_factor_coef     Fsqd
_refine_ls_matrix_type     full
_refine_ls_R_factor_all     0.0520
_refine_ls_R_factor_gt     0.0351
_refine_ls_wR_factor_gt     0.0834
_refine_ls_wR_factor_ref     0.0931
_refine_ls_goodness_of_fit_ref     1.014
_refine_ls_restrained_S_all     1.014
_refine_ls_number_reflns     6790
_refine_ls_number_parameters     452
_refine_ls_number_restraints     0
_refine_ls_hydrogen_treatment     constr
_refine_ls_weighting_scheme     calc
_refine_ls_weighting_details
         'calc w=1/[\s^2^(Fo^2^)+(0.0401P)^2^+0.5389P] where P=(Fo^2^+2Fc^2^)/3'
_atom_sites_solution_hydrogens     geom
_atom_sites_solution_primary     direct
_atom_sites_solution_secondary     difmap
_refine_ls_shift/su_max     0.001
_refine_ls_shift/su_mean     0.000
_refine_diff_density_max     0.254
_refine_diff_density_min     -0.288
_refine_ls_extinction_method     none
_refine_ls_extinction_coef     ?
loop_
    _atom_type_symbol
    _atom_type_description
    _atom_type_scat_dispersion_real
    _atom_type_scat_dispersion_imag
    _atom_type_scat_source
    'C' 'C' 0.0033 0.0016
                         'International Tables Vol C Tables 4.2.6.8 and 6.1.1.4'
    'H' 'H' 0.0000 0.0000
                         'International Tables Vol C Tables 4.2.6.8 and 6.1.1.4'
    'N' 'N' 0.0061 0.0033
                         'International Tables Vol C Tables 4.2.6.8 and 6.1.1.4'
    'O' 'O' 0.0106 0.0060
                         'International Tables Vol C Tables 4.2.6.8 and 6.1.1.4'
    'P' 'P' 0.1023 0.0942
                         'International Tables Vol C Tables 4.2.6.8 and 6.1.1.4'
    'Cl' 'Cl' 0.1484 0.1585
                         'International Tables Vol C Tables 4.2.6.8 and 6.1.1.4'
    'Li' 'Li' -0.0003 0.0001
                         'International Tables Vol C Tables 4.2.6.8 and 6.1.1.4'
_computing_data_collection     'SMART (Bruker, 2000)'
_computing_cell_refinement     'SAINT (Bruker, 2000)'
_computing_data_reduction     'SAINT (Bruker, 2000)'
_computing_structure_solution     'SHELXS-97 (Sheldrick, 2008)'
_computing_structure_refinement     'SHELXL-97 (Sheldrick, 2008)'
_computing_molecular_graphics     'SHELXTL/PC (Sheldrick, 2008)'
_computing_publication_material     'SHELXTL/PC (Sheldrick, 2008)'
loop_
    _atom_site_type_symbol
    _atom_site_label
    _atom_site_fract_x
    _atom_site_fract_y
    _atom_site_fract_z
    _atom_site_U_iso_or_equiv
    _atom_site_adp_type
    _atom_site_calc_flag
    _atom_site_refinement_flags
    _atom_site_occupancy
    _atom_site_symmetry_multiplicity
    _atom_site_disorder_assembly
    _atom_site_disorder_group
    P P1 1.17820(4) 0.13701(4) 0.04663(4) 0.03162(13) Uani d . 1 1 . .
    O O1 1.08254(11) 0.07098(10) 0.02456(9) 0.0363(3) Uani d . 1 1 . .
    N N1 1.30710(14) 0.08603(13) 0.04165(13) 0.0437(4) Uani d . 1 1 . .
    H H1C 1.3528 0.0844 -0.0155 0.052 Uiso d R 1 1 . .
    H H1D 1.3211 0.0412 0.0874 0.052 Uiso d R 1 1 . .
    C C1 1.13169(17) 0.17935(15) 0.16940(14) 0.0347(4) Uani d . 1 1 . .
    C C2 1.02395(18) 0.23041(17) 0.19186(16) 0.0444(5) Uani d . 1 1 . .
    H H2A 0.9759 0.2364 0.1460 0.053 Uiso calc R 1 1 . .
    C C3 0.9875(2) 0.27232(19) 0.28161(17) 0.0562(6) Uani d . 1 1 . .
    H H3A 0.9164 0.3085 0.2950 0.067 Uiso calc R 1 1 . .
    C C4 1.0562(2) 0.2606(2) 0.35105(17) 0.0602(7) Uani d . 1 1 . .
    H H4A 1.0315 0.2887 0.4116 0.072 Uiso calc R 1 1 . .
    C C5 1.1608(3) 0.2079(2) 0.33147(17) 0.0609(7) Uani d . 1 1 . .
    H H5A 1.2061 0.1986 0.3794 0.073 Uiso calc R 1 1 . .
    C C6 1.1998(2) 0.16818(18) 0.24046(16) 0.0490(5) Uani d . 1 1 . .
    H H6A 1.2721 0.1339 0.2270 0.059 Uiso calc R 1 1 . .
    C C7 1.20818(17) 0.25753(15) -0.04187(14) 0.0362(4) Uani d . 1 1 . .
    C C8 1.3130(2) 0.31763(18) -0.05706(18) 0.0559(6) Uani d . 1 1 . .
    H H8A 1.3701 0.2945 -0.0220 0.067 Uiso calc R 1 1 . .
    C C9 1.3330(2) 0.4112(2) -0.1235(2) 0.0742(8) Uani d . 1 1 . .
    H H9A 1.4032 0.4514 -0.1328 0.089 Uiso calc R 1 1 . .
    C C10 1.2495(3) 0.4455(2) -0.1764(2) 0.0720(8) Uani d . 1 1 . .
    H H10A 1.2638 0.5079 -0.2222 0.086 Uiso calc R 1 1 . .
    C C11 1.1448(3) 0.3874(2) -0.16130(18) 0.0625(7) Uani d . 1 1 . .
    H H11A 1.0879 0.4111 -0.1963 0.075 Uiso calc R 1 1 . .
    C C12 1.1239(2) 0.29339(17) -0.09390(16) 0.0468(5) Uani d . 1 1 . .
    H H12A 1.0528 0.2544 -0.0837 0.056 Uiso calc R 1 1 . .
    P P2 0.69875(5) 0.20933(4) 0.06022(4) 0.03561(13) Uani d . 1 1 . .
    O O3 0.81395(12) 0.15618(11) 0.05724(11) 0.0479(4) Uani d . 1 1 . .
    N N2 0.59011(15) 0.15019(13) 0.03084(13) 0.0458(4) Uani d . 1 1 . .
    H H2C 0.5927 0.1419 -0.0284 0.055 Uiso d R 1 1 . .
    H H2D 0.5557 0.0987 0.0726 0.055 Uiso d R 1 1 . .
    C C13 0.63198(17) 0.23950(15) 0.18497(15) 0.0367(4) Uani d . 1 1 . .
    C C14 0.5256(2) 0.29275(18) 0.20447(17) 0.0512(6) Uani d . 1 1 . .
    H H14A 0.4873 0.3120 0.1527 0.061 Uiso calc R 1 1 . .
    C C15 0.4761(2) 0.3175(2) 0.29941(18) 0.0610(7) Uani d . 1 1 . .
    H H15A 0.4048 0.3533 0.3117 0.073 Uiso calc R 1 1 . .
    C C16 0.5318(2) 0.2895(2) 0.37561(18) 0.0655(7) Uani d . 1 1 . .
    H H16A 0.4990 0.3074 0.4396 0.079 Uiso calc R 1 1 . .
    C C17 0.6362(2) 0.2350(2) 0.35852(18) 0.0700(8) Uani d . 1 1 . .
    H H17A 0.6731 0.2150 0.4111 0.084 Uiso calc R 1 1 . .
    C C18 0.6866(2) 0.21000(19) 0.26293(16) 0.0521(6) Uani d . 1 1 . .
    H H18A 0.7574 0.1733 0.2513 0.063 Uiso calc R 1 1 . .
    C C19 0.72346(17) 0.33430(15) -0.02247(14) 0.0377(5) Uani d . 1 1 . .
    C C20 0.8251(2) 0.39536(17) -0.02838(18) 0.0540(6) Uani d . 1 1 . .
    H H20A 0.8786 0.3709 0.0099 0.065 Uiso calc R 1 1 . .
    C C21 0.8479(2) 0.49210(19) -0.0904(2) 0.0681(7) Uani d . 1 1 . .
    H H21A 0.9160 0.5327 -0.0930 0.082 Uiso calc R 1 1 . .
    C C22 0.7717(3) 0.52853(19) -0.1478(2) 0.0662(7) Uani d . 1 1 . .
    H H22A 0.7871 0.5940 -0.1893 0.079 Uiso calc R 1 1 . .
    C C23 0.6720(2) 0.4685(2) -0.1442(2) 0.0715(8) Uani d . 1 1 . .
    H H23A 0.6203 0.4926 -0.1845 0.086 Uiso calc R 1 1 . .
    C C24 0.6473(2) 0.37226(19) -0.08125(18) 0.0581(6) Uani d . 1 1 . .
    H H24A 0.5784 0.3327 -0.0786 0.070 Uiso calc R 1 1 . .
    P P3 0.81312(5) -0.10015(4) 0.29783(4) 0.04037(14) Uani d . 1 1 . .
    O O5 0.87404(14) -0.02105(12) 0.21222(10) 0.0544(4) Uani d . 1 1 . .
    N N3 0.69211(16) -0.16261(16) 0.28927(14) 0.0554(5) Uani d . 1 1 . .
    H H3C 0.6382 -0.1215 0.2687 0.066 Uiso d R 1 1 . .
    H H3D 0.7038 -0.2141 0.2565 0.066 Uiso d R 1 1 . .
    C C25 0.77229(18) -0.03918(16) 0.41151(14) 0.0402(5) Uani d . 1 1 . .
    C C26 0.8565(2) 0.02739(18) 0.43200(16) 0.0518(6) Uani d . 1 1 . .
    H H26A 0.9291 0.0416 0.3857 0.062 Uiso calc R 1 1 . .
    C C27 0.8337(2) 0.0727(2) 0.52018(18) 0.0631(7) Uani d . 1 1 . .
    H H27A 0.8912 0.1167 0.5335 0.076 Uiso calc R 1 1 . .
    C C28 0.7262(3) 0.0530(2) 0.58840(18) 0.0645(7) Uani d . 1 1 . .
    H H28A 0.7108 0.0839 0.6478 0.077 Uiso calc R 1 1 . .
    C C29 0.6420(2) -0.0118(2) 0.56917(18) 0.0661(7) Uani d . 1 1 . .
    H H29A 0.5692 -0.0247 0.6156 0.079 Uiso calc R 1 1 . .
    C C30 0.6637(2) -0.05871(19) 0.48111(16) 0.0535(6) Uani d . 1 1 . .
    H H30A 0.6060 -0.1031 0.4686 0.064 Uiso calc R 1 1 . .
    C C31 0.91044(19) -0.20680(18) 0.32190(15) 0.0456(5) Uani d . 1 1 . .
    C C32 0.8707(2) -0.2984(2) 0.38919(18) 0.0624(7) Uani d . 1 1 . .
    H H32A 0.7914 -0.3058 0.4242 0.075 Uiso calc R 1 1 . .
    C C33 0.9491(4) -0.3790(2) 0.4044(2) 0.0868(10) Uani d . 1 1 . .
    H H33A 0.9222 -0.4405 0.4495 0.104 Uiso calc R 1 1 . .
    C C34 1.0650(4) -0.3682(3) 0.3537(3) 0.1030(13) Uani d . 1 1 . .
    H H34A 1.1170 -0.4228 0.3640 0.124 Uiso calc R 1 1 . .
    C C35 1.1063(3) -0.2777(3) 0.2874(3) 0.0959(11) Uani d . 1 1 . .
    H H35A 1.1861 -0.2708 0.2536 0.115 Uiso calc R 1 1 . .
    C C36 1.0290(2) -0.1965(2) 0.27084(19) 0.0653(7) Uani d . 1 1 . .
    H H36A 1.0567 -0.1353 0.2256 0.078 Uiso calc R 1 1 . .
    Cl Cl1 0.52785(5) 0.08079(5) 0.82677(4) 0.05126(16) Uani d . 1 1 . .
    Li Li1 0.9102(3) 0.0364(2) 0.0743(2) 0.0338(7) Uani d . 1 1 . .
    C C37 0.6237(4) 0.4221(4) 0.5809(3) 0.1075(12) Uani d . 1 1 . .
    C C38 0.5623(5) 0.3318(4) 0.6414(3) 0.1495(18) Uani d . 1 1 . .
    H H38A 0.5694 0.3316 0.7095 0.224 Uiso calc R 1 1 . .
    H H38B 0.5957 0.2677 0.6166 0.224 Uiso calc R 1 1 . .
    H H38C 0.4799 0.3342 0.6396 0.224 Uiso calc R 1 1 . .
    N N4 0.6733(4) 0.4948(4) 0.5345(4) 0.190(2) Uani d . 1 1 . .
loop_
    _atom_site_aniso_label
    _atom_site_aniso_U_11
    _atom_site_aniso_U_22
    _atom_site_aniso_U_33
    _atom_site_aniso_U_12
    _atom_site_aniso_U_13
    _atom_site_aniso_U_23
    P1 0.0277(3) 0.0330(3) 0.0350(3) -0.0010(2) -0.0076(2) -0.0068(2)
    O1 0.0300(7) 0.0412(8) 0.0391(7) -0.0042(6) -0.0064(6) -0.0134(6)
    N1 0.0338(9) 0.0485(10) 0.0467(10) 0.0059(8) -0.0074(8) -0.0030(8)
    C1 0.0375(11) 0.0321(10) 0.0342(10) -0.0050(8) -0.0085(8) -0.0035(8)
    C2 0.0412(12) 0.0518(13) 0.0423(12) -0.0009(10) -0.0100(9) -0.0144(10)
    C3 0.0518(14) 0.0628(15) 0.0524(14) -0.0001(12) -0.0009(11) -0.0228(12)
    C4 0.0794(19) 0.0614(16) 0.0369(13) -0.0162(14) -0.0028(12) -0.0157(11)
    C5 0.0848(19) 0.0636(16) 0.0404(13) -0.0067(14) -0.0274(13) -0.0057(12)
    C6 0.0555(14) 0.0513(13) 0.0444(13) 0.0034(11) -0.0211(11) -0.0043(10)
    C7 0.0366(11) 0.0371(11) 0.0340(10) 0.0012(9) -0.0050(9) -0.0077(8)
    C8 0.0427(13) 0.0513(14) 0.0677(16) -0.0068(11) -0.0073(11) 0.0040(12)
    C9 0.0607(17) 0.0562(16) 0.092(2) -0.0126(13) -0.0018(15) 0.0137(15)
    C10 0.093(2) 0.0471(15) 0.0616(17) 0.0027(15) 0.0004(15) 0.0115(12)
    C11 0.0855(19) 0.0569(16) 0.0498(14) 0.0174(14) -0.0263(13) -0.0055(12)
    C12 0.0546(14) 0.0444(12) 0.0446(12) 0.0026(10) -0.0181(10) -0.0068(10)
    P2 0.0356(3) 0.0325(3) 0.0403(3) 0.0050(2) -0.0125(2) -0.0040(2)
    O3 0.0442(8) 0.0468(8) 0.0541(9) 0.0159(7) -0.0150(7) -0.0058(7)
    N2 0.0512(11) 0.0453(10) 0.0426(10) -0.0075(8) -0.0142(8) -0.0056(8)
    C13 0.0383(11) 0.0311(10) 0.0416(11) 0.0015(8) -0.0119(9) -0.0031(8)
    C14 0.0510(14) 0.0583(14) 0.0471(13) 0.0165(11) -0.0165(11) -0.0080(11)
    C15 0.0592(15) 0.0651(16) 0.0564(15) 0.0216(13) -0.0076(12) -0.0109(12)
    C16 0.0775(19) 0.0726(17) 0.0430(14) 0.0147(15) -0.0046(13) -0.0126(12)
    C17 0.0782(19) 0.093(2) 0.0424(14) 0.0209(16) -0.0232(13) -0.0078(13)
    C18 0.0486(13) 0.0623(15) 0.0470(13) 0.0131(11) -0.0152(11) -0.0058(11)
    C19 0.0372(11) 0.0365(11) 0.0388(11) 0.0048(9) -0.0076(9) -0.0059(9)
    C20 0.0544(14) 0.0439(13) 0.0661(16) -0.0025(11) -0.0216(12) -0.0026(11)
    C21 0.0652(17) 0.0464(15) 0.089(2) -0.0149(13) -0.0131(15) -0.0029(14)
    C22 0.0773(19) 0.0415(14) 0.0688(17) -0.0003(13) -0.0034(15) 0.0087(12)
    C23 0.0721(18) 0.0641(17) 0.0740(18) 0.0065(14) -0.0257(15) 0.0217(14)
    C24 0.0476(14) 0.0564(15) 0.0689(16) -0.0031(11) -0.0230(12) 0.0139(12)
    P3 0.0419(3) 0.0473(3) 0.0304(3) 0.0046(2) -0.0076(2) -0.0010(2)
    O5 0.0662(10) 0.0590(10) 0.0312(8) 0.0009(8) -0.0027(7) 0.0030(7)
    N3 0.0509(11) 0.0658(13) 0.0553(12) 0.0068(10) -0.0212(9) -0.0136(10)
    C25 0.0447(12) 0.0420(12) 0.0309(10) 0.0076(9) -0.0070(9) 0.0029(9)
    C26 0.0543(14) 0.0566(14) 0.0402(12) -0.0008(11) -0.0027(10) -0.0059(11)
    C27 0.0796(19) 0.0640(16) 0.0475(14) 0.0011(14) -0.0153(13) -0.0136(12)
    C28 0.089(2) 0.0661(17) 0.0374(13) 0.0203(15) -0.0096(13) -0.0113(12)
    C29 0.0615(16) 0.0847(19) 0.0411(14) 0.0193(15) 0.0067(12) -0.0023(13)
    C30 0.0476(13) 0.0661(15) 0.0409(13) 0.0044(11) -0.0018(10) -0.0012(11)
    C31 0.0515(13) 0.0547(13) 0.0357(11) 0.0107(11) -0.0161(10) -0.0135(10)
    C32 0.0811(18) 0.0611(16) 0.0476(14) 0.0170(14) -0.0233(13) -0.0021(12)
    C33 0.135(3) 0.073(2) 0.0621(18) 0.039(2) -0.044(2) -0.0075(15)
    C34 0.125(3) 0.125(3) 0.079(2) 0.076(3) -0.052(2) -0.037(2)
    C35 0.069(2) 0.146(3) 0.085(2) 0.052(2) -0.0269(18) -0.042(2)
    C36 0.0544(15) 0.0855(19) 0.0595(16) 0.0155(14) -0.0153(13) -0.0188(14)
    Cl1 0.0512(3) 0.0653(4) 0.0356(3) 0.0019(3) -0.0094(2) -0.0017(2)
    Li1 0.0315(17) 0.0380(18) 0.0317(17) 0.0030(13) -0.0069(13) -0.0054(14)
    C37 0.107(3) 0.103(3) 0.109(3) -0.012(2) -0.016(2) -0.018(2)
    C38 0.202(5) 0.141(4) 0.098(3) -0.060(4) -0.027(3) -0.002(3)
    N4 0.174(4) 0.132(3) 0.226(5) -0.038(3) 0.006(4) 0.012(3)
_geom_special_details
;
All e.s.d.'s (except the e.s.d. in the dihedral angle between two l.s. planes)
are estimated using the full covariance matrix. The cell e.s.d.'s are taken
into account individually in the estimation of e.s.d.'s in distances, angles
and torsion angles; correlations between e.s.d.'s in cell parameters are only
used when they are defined by crystal symmetry. An approximate (isotropic)
treatment of cell e.s.d.'s is used for estimating e.s.d.'s involving l.s.
planes.
;
loop_
    _geom_bond_atom_site_label_1
    _geom_bond_atom_site_label_2
    _geom_bond_site_symmetry_2
    _geom_bond_distance
    _geom_bond_publ_flag
    P1 O1 . 1.4928(13) ?
    P1 N1 . 1.6112(16) ?
    P1 C7 . 1.795(2) ?
    P1 C1 . 1.7991(19) ?
    O1 Li1 . 1.980(3) ?
    O1 Li1 2_755 2.025(3) ?
    N1 H1C . 0.8423 ?
    N1 H1D . 0.8335 ?
    C1 C6 . 1.386(3) ?
    C1 C2 . 1.388(3) ?
    C2 C3 . 1.381(3) ?
    C2 H2A . 0.9300 ?
    C3 C4 . 1.373(3) ?
    C3 H3A . 0.9300 ?
    C4 C5 . 1.366(3) ?
    C4 H4A . 0.9300 ?
    C5 C6 . 1.386(3) ?
    C5 H5A . 0.9300 ?
    C6 H6A . 0.9300 ?
    C7 C12 . 1.381(3) ?
    C7 C8 . 1.388(3) ?
    C8 C9 . 1.377(3) ?
    C8 H8A . 0.9300 ?
    C9 C10 . 1.376(4) ?
    C9 H9A . 0.9300 ?
    C10 C11 . 1.373(4) ?
    C10 H10A . 0.9300 ?
    C11 C12 . 1.387(3) ?
    C11 H11A . 0.9300 ?
    C12 H12A . 0.9300 ?
    P2 O3 . 1.4831(14) ?
    P2 N2 . 1.6159(17) ?
    P2 C19 . 1.796(2) ?
    P2 C13 . 1.800(2) ?
    O3 Li1 . 1.892(3) ?
    N2 H2C . 0.8286 ?
    N2 H2D . 0.8393 ?
    C13 C18 . 1.379(3) ?
    C13 C14 . 1.386(3) ?
    C14 C15 . 1.374(3) ?
    C14 H14A . 0.9300 ?
    C15 C16 . 1.363(3) ?
    C15 H15A . 0.9300 ?
    C16 C17 . 1.374(3) ?
    C16 H16A . 0.9300 ?
    C17 C18 . 1.385(3) ?
    C17 H17A . 0.9300 ?
    C18 H18A . 0.9300 ?
    C19 C24 . 1.375(3) ?
    C19 C20 . 1.385(3) ?
    C20 C21 . 1.379(3) ?
    C20 H20A . 0.9300 ?
    C21 C22 . 1.357(4) ?
    C21 H21A . 0.9300 ?
    C22 C23 . 1.366(4) ?
    C22 H22A . 0.9300 ?
    C23 C24 . 1.381(3) ?
    C23 H23A . 0.9300 ?
    C24 H24A . 0.9300 ?
    P3 O5 . 1.4777(15) ?
    P3 N3 . 1.6405(19) ?
    P3 C25 . 1.795(2) ?
    P3 C31 . 1.795(2) ?
    O5 Li1 . 1.891(3) ?
    N3 H3C . 0.8823 ?
    N3 H3D . 0.8287 ?
    C25 C26 . 1.385(3) ?
    C25 C30 . 1.390(3) ?
    C26 C27 . 1.377(3) ?
    C26 H26A . 0.9300 ?
    C27 C28 . 1.373(3) ?
    C27 H27A . 0.9300 ?
    C28 C29 . 1.363(4) ?
    C28 H28A . 0.9300 ?
    C29 C30 . 1.387(3) ?
    C29 H29A . 0.9300 ?
    C30 H30A . 0.9300 ?
    C31 C36 . 1.385(3) ?
    C31 C32 . 1.385(3) ?
    C32 C33 . 1.385(4) ?
    C32 H32A . 0.9300 ?
    C33 C34 . 1.357(5) ?
    C33 H33A . 0.9300 ?
    C34 C35 . 1.372(5) ?
    C34 H34A . 0.9300 ?
    C35 C36 . 1.386(4) ?
    C35 H35A . 0.9300 ?
    C36 H36A . 0.9300 ?
    Li1 O1 2_755 2.025(3) ?
    Li1 Li1 2_755 2.799(6) ?
    C37 N4 . 1.119(5) ?
    C37 C38 . 1.402(5) ?
    C38 H38A . 0.9600 ?
    C38 H38B . 0.9600 ?
    C38 H38C . 0.9600 ?
loop_
    _geom_angle_atom_site_label_1
    _geom_angle_atom_site_label_2
    _geom_angle_atom_site_label_3
    _geom_angle_site_symmetry_1
    _geom_angle_site_symmetry_3
    _geom_angle
    _geom_angle_publ_flag
    O1 P1 N1 . . 118.66(8) ?
    O1 P1 C7 . . 109.85(8) ?
    N1 P1 C7 . . 104.13(9) ?
    O1 P1 C1 . . 110.95(8) ?
    N1 P1 C1 . . 106.11(9) ?
    C7 P1 C1 . . 106.30(9) ?
    P1 O1 Li1 . . 140.12(12) ?
    P1 O1 Li1 . 2_755 131.06(11) ?
    Li1 O1 Li1 . 2_755 88.68(13) ?
    P1 N1 H1C . . 118.0 ?
    P1 N1 H1D . . 122.7 ?
    H1C N1 H1D . . 114.9 ?
    C6 C1 C2 . . 118.55(19) ?
    C6 C1 P1 . . 123.63(16) ?
    C2 C1 P1 . . 117.76(15) ?
    C3 C2 C1 . . 120.6(2) ?
    C3 C2 H2A . . 119.7 ?
    C1 C2 H2A . . 119.7 ?
    C4 C3 C2 . . 120.0(2) ?
    C4 C3 H3A . . 120.0 ?
    C2 C3 H3A . . 120.0 ?
    C5 C4 C3 . . 120.2(2) ?
    C5 C4 H4A . . 119.9 ?
    C3 C4 H4A . . 119.9 ?
    C4 C5 C6 . . 120.3(2) ?
    C4 C5 H5A . . 119.8 ?
    C6 C5 H5A . . 119.8 ?
    C5 C6 C1 . . 120.3(2) ?
    C5 C6 H6A . . 119.9 ?
    C1 C6 H6A . . 119.9 ?
    C12 C7 C8 . . 119.0(2) ?
    C12 C7 P1 . . 119.53(16) ?
    C8 C7 P1 . . 121.44(16) ?
    C9 C8 C7 . . 120.5(2) ?
    C9 C8 H8A . . 119.7 ?
    C7 C8 H8A . . 119.7 ?
    C10 C9 C8 . . 120.1(2) ?
    C10 C9 H9A . . 120.0 ?
    C8 C9 H9A . . 120.0 ?
    C11 C10 C9 . . 120.0(2) ?
    C11 C10 H10A . . 120.0 ?
    C9 C10 H10A . . 120.0 ?
    C10 C11 C12 . . 120.1(2) ?
    C10 C11 H11A . . 120.0 ?
    C12 C11 H11A . . 120.0 ?
    C7 C12 C11 . . 120.3(2) ?
    C7 C12 H12A . . 119.9 ?
    C11 C12 H12A . . 119.9 ?
    O3 P2 N2 . . 121.04(9) ?
    O3 P2 C19 . . 109.35(9) ?
    N2 P2 C19 . . 104.64(9) ?
    O3 P2 C13 . . 111.06(9) ?
    N2 P2 C13 . . 102.34(9) ?
    C19 P2 C13 . . 107.49(9) ?
    P2 O3 Li1 . . 153.97(13) ?
    P2 N2 H2C . . 121.0 ?
    P2 N2 H2D . . 116.1 ?
    H2C N2 H2D . . 113.2 ?
    C18 C13 C14 . . 118.9(2) ?
    C18 C13 P2 . . 120.15(16) ?
    C14 C13 P2 . . 120.95(16) ?
    C15 C14 C13 . . 120.8(2) ?
    C15 C14 H14A . . 119.6 ?
    C13 C14 H14A . . 119.6 ?
    C16 C15 C14 . . 119.9(2) ?
    C16 C15 H15A . . 120.1 ?
    C14 C15 H15A . . 120.1 ?
    C15 C16 C17 . . 120.4(2) ?
    C15 C16 H16A . . 119.8 ?
    C17 C16 H16A . . 119.8 ?
    C16 C17 C18 . . 120.0(2) ?
    C16 C17 H17A . . 120.0 ?
    C18 C17 H17A . . 120.0 ?
    C13 C18 C17 . . 120.1(2) ?
    C13 C18 H18A . . 120.0 ?
    C17 C18 H18A . . 120.0 ?
    C24 C19 C20 . . 118.0(2) ?
    C24 C19 P2 . . 123.43(16) ?
    C20 C19 P2 . . 118.52(16) ?
    C21 C20 C19 . . 120.7(2) ?
    C21 C20 H20A . . 119.6 ?
    C19 C20 H20A . . 119.6 ?
    C22 C21 C20 . . 120.5(2) ?
    C22 C21 H21A . . 119.8 ?
    C20 C21 H21A . . 119.8 ?
    C21 C22 C23 . . 119.6(2) ?
    C21 C22 H22A . . 120.2 ?
    C23 C22 H22A . . 120.2 ?
    C22 C23 C24 . . 120.5(2) ?
    C22 C23 H23A . . 119.8 ?
    C24 C23 H23A . . 119.8 ?
    C19 C24 C23 . . 120.7(2) ?
    C19 C24 H24A . . 119.7 ?
    C23 C24 H24A . . 119.7 ?
    O5 P3 N3 . . 118.56(9) ?
    O5 P3 C25 . . 110.89(9) ?
    N3 P3 C25 . . 105.63(10) ?
    O5 P3 C31 . . 110.65(10) ?
    N3 P3 C31 . . 104.03(10) ?
    C25 P3 C31 . . 106.20(9) ?
    P3 O5 Li1 . . 152.08(14) ?
    P3 N3 H3C . . 115.8 ?
    P3 N3 H3D . . 114.9 ?
    H3C N3 H3D . . 109.1 ?
    C26 C25 C30 . . 118.8(2) ?
    C26 C25 P3 . . 117.40(15) ?
    C30 C25 P3 . . 123.70(17) ?
    C27 C26 C25 . . 120.7(2) ?
    C27 C26 H26A . . 119.7 ?
    C25 C26 H26A . . 119.7 ?
    C28 C27 C26 . . 120.0(2) ?
    C28 C27 H27A . . 120.0 ?
    C26 C27 H27A . . 120.0 ?
    C29 C28 C27 . . 120.1(2) ?
    C29 C28 H28A . . 120.0 ?
    C27 C28 H28A . . 120.0 ?
    C28 C29 C30 . . 120.6(2) ?
    C28 C29 H29A . . 119.7 ?
    C30 C29 H29A . . 119.7 ?
    C29 C30 C25 . . 119.7(2) ?
    C29 C30 H30A . . 120.1 ?
    C25 C30 H30A . . 120.1 ?
    C36 C31 C32 . . 119.4(2) ?
    C36 C31 P3 . . 118.41(19) ?
    C32 C31 P3 . . 122.23(18) ?
    C33 C32 C31 . . 120.1(3) ?
    C33 C32 H32A . . 120.0 ?
    C31 C32 H32A . . 120.0 ?
    C34 C33 C32 . . 120.1(3) ?
    C34 C33 H33A . . 120.0 ?
    C32 C33 H33A . . 120.0 ?
    C33 C34 C35 . . 120.8(3) ?
    C33 C34 H34A . . 119.6 ?
    C35 C34 H34A . . 119.6 ?
    C34 C35 C36 . . 119.9(3) ?
    C34 C35 H35A . . 120.1 ?
    C36 C35 H35A . . 120.1 ?
    C31 C36 C35 . . 119.8(3) ?
    C31 C36 H36A . . 120.1 ?
    C35 C36 H36A . . 120.1 ?
    O5 Li1 O3 . . 108.65(16) ?
    O5 Li1 O1 . . 110.82(16) ?
    O3 Li1 O1 . . 113.23(16) ?
    O5 Li1 O1 . 2_755 116.04(16) ?
    O3 Li1 O1 . 2_755 115.90(16) ?
    O1 Li1 O1 . 2_755 91.32(13) ?
    O5 Li1 Li1 . 2_755 124.7(2) ?
    O3 Li1 Li1 . 2_755 126.5(2) ?
    O1 Li1 Li1 . 2_755 46.32(10) ?
    O1 Li1 Li1 2_755 2_755 45.00(9) ?
    N4 C37 C38 . . 178.5(5) ?
    C37 C38 H38A . . 109.5 ?
    C37 C38 H38B . . 109.5 ?
    H38A C38 H38B . . 109.5 ?
    C37 C38 H38C . . 109.5 ?
    H38A C38 H38C . . 109.5 ?
    H38B C38 H38C . . 109.5 ?
loop_
    _geom_torsion_atom_site_label_1
    _geom_torsion_atom_site_label_2
    _geom_torsion_atom_site_label_3
    _geom_torsion_atom_site_label_4
    _geom_torsion_site_symmetry_1
    _geom_torsion_site_symmetry_2
    _geom_torsion_site_symmetry_3
    _geom_torsion_site_symmetry_4
    _geom_torsion
    _geom_torsion_publ_flag
    N1 P1 O1 Li1 . . . . 138.66(19) ?
    C7 P1 O1 Li1 . . . . -101.80(19) ?
    C1 P1 O1 Li1 . . . . 15.4(2) ?
    N1 P1 O1 Li1 . . . 2_755 -35.57(18) ?
    C7 P1 O1 Li1 . . . 2_755 83.98(16) ?
    C1 P1 O1 Li1 . . . 2_755 -158.79(15) ?
    O1 P1 C1 C6 . . . . 130.81(17) ?
    N1 P1 C1 C6 . . . . 0.6(2) ?
    C7 P1 C1 C6 . . . . -109.80(18) ?
    O1 P1 C1 C2 . . . . -52.26(17) ?
    N1 P1 C1 C2 . . . . 177.57(15) ?
    C7 P1 C1 C2 . . . . 67.13(17) ?
    C6 C1 C2 C3 . . . . 2.2(3) ?
    P1 C1 C2 C3 . . . . -174.93(17) ?
    C1 C2 C3 C4 . . . . -2.1(3) ?
    C2 C3 C4 C5 . . . . 0.2(4) ?
    C3 C4 C5 C6 . . . . 1.6(4) ?
    C4 C5 C6 C1 . . . . -1.5(3) ?
    C2 C1 C6 C5 . . . . -0.4(3) ?
    P1 C1 C6 C5 . . . . 176.55(17) ?
    O1 P1 C7 C12 . . . . 20.38(19) ?
    N1 P1 C7 C12 . . . . 148.45(16) ?
    C1 P1 C7 C12 . . . . -99.72(17) ?
    O1 P1 C7 C8 . . . . -161.65(17) ?
    N1 P1 C7 C8 . . . . -33.6(2) ?
    C1 P1 C7 C8 . . . . 78.25(19) ?
    C12 C7 C8 C9 . . . . -0.5(3) ?
    P1 C7 C8 C9 . . . . -178.4(2) ?
    C7 C8 C9 C10 . . . . -0.6(4) ?
    C8 C9 C10 C11 . . . . 1.3(4) ?
    C9 C10 C11 C12 . . . . -0.9(4) ?
    C8 C7 C12 C11 . . . . 0.9(3) ?
    P1 C7 C12 C11 . . . . 178.90(17) ?
    C10 C11 C12 C7 . . . . -0.2(4) ?
    N2 P2 O3 Li1 . . . . -36.5(3) ?
    C19 P2 O3 Li1 . . . . -158.1(3) ?
    C13 P2 O3 Li1 . . . . 83.5(3) ?
    O3 P2 C13 C18 . . . . -2.0(2) ?
    N2 P2 C13 C18 . . . . 128.51(18) ?
    C19 P2 C13 C18 . . . . -121.61(18) ?
    O3 P2 C13 C14 . . . . 177.75(17) ?
    N2 P2 C13 C14 . . . . -51.71(19) ?
    C19 P2 C13 C14 . . . . 58.17(19) ?
    C18 C13 C14 C15 . . . . 1.1(3) ?
    P2 C13 C14 C15 . . . . -178.71(18) ?
    C13 C14 C15 C16 . . . . 0.0(4) ?
    C14 C15 C16 C17 . . . . -1.1(4) ?
    C15 C16 C17 C18 . . . . 1.2(4) ?
    C14 C13 C18 C17 . . . . -1.0(3) ?
    P2 C13 C18 C17 . . . . 178.81(19) ?
    C16 C17 C18 C13 . . . . -0.1(4) ?
    O3 P2 C19 C24 . . . . 141.69(19) ?
    N2 P2 C19 C24 . . . . 10.6(2) ?
    C13 P2 C19 C24 . . . . -97.6(2) ?
    O3 P2 C19 C20 . . . . -37.60(19) ?
    N2 P2 C19 C20 . . . . -168.64(17) ?
    C13 P2 C19 C20 . . . . 83.06(18) ?
    C24 C19 C20 C21 . . . . 0.9(3) ?
    P2 C19 C20 C21 . . . . -179.74(19) ?
    C19 C20 C21 C22 . . . . -0.8(4) ?
    C20 C21 C22 C23 . . . . -0.3(4) ?
    C21 C22 C23 C24 . . . . 1.3(4) ?
    C20 C19 C24 C23 . . . . 0.0(4) ?
    P2 C19 C24 C23 . . . . -179.3(2) ?
    C22 C23 C24 C19 . . . . -1.1(4) ?
    N3 P3 O5 Li1 . . . . -23.4(3) ?
    C25 P3 O5 Li1 . . . . -145.8(3) ?
    C31 P3 O5 Li1 . . . . 96.7(3) ?
    O5 P3 C25 C26 . . . . -44.58(19) ?
    N3 P3 C25 C26 . . . . -174.24(16) ?
    C31 P3 C25 C26 . . . . 75.68(18) ?
    O5 P3 C25 C30 . . . . 138.18(18) ?
    N3 P3 C25 C30 . . . . 8.5(2) ?
    C31 P3 C25 C30 . . . . -101.57(19) ?
    C30 C25 C26 C27 . . . . 0.6(3) ?
    P3 C25 C26 C27 . . . . -176.76(18) ?
    C25 C26 C27 C28 . . . . -0.7(4) ?
    C26 C27 C28 C29 . . . . 0.3(4) ?
    C27 C28 C29 C30 . . . . 0.2(4) ?
    C28 C29 C30 C25 . . . . -0.3(4) ?
    C26 C25 C30 C29 . . . . -0.2(3) ?
    P3 C25 C30 C29 . . . . 177.05(17) ?
    O5 P3 C31 C36 . . . . 8.5(2) ?
    N3 P3 C31 C36 . . . . 136.90(18) ?
    C25 P3 C31 C36 . . . . -111.89(19) ?
    O5 P3 C31 C32 . . . . -171.27(18) ?
    N3 P3 C31 C32 . . . . -42.9(2) ?
    C25 P3 C31 C32 . . . . 68.3(2) ?
    C36 C31 C32 C33 . . . . -0.4(4) ?
    P3 C31 C32 C33 . . . . 179.36(19) ?
    C31 C32 C33 C34 . . . . 0.2(4) ?
    C32 C33 C34 C35 . . . . 0.4(5) ?
    C33 C34 C35 C36 . . . . -0.7(5) ?
    C32 C31 C36 C35 . . . . 0.1(4) ?
    P3 C31 C36 C35 . . . . -179.7(2) ?
    C34 C35 C36 C31 . . . . 0.5(4) ?
    P3 O5 Li1 O3 . . . . 99.5(3) ?
    P3 O5 Li1 O1 . . . . -135.5(2) ?
    P3 O5 Li1 O1 . . . 2_755 -33.2(4) ?
    P3 O5 Li1 Li1 . . . 2_755 -85.0(4) ?
    P2 O3 Li1 O5 . . . . -63.1(4) ?
    P2 O3 Li1 O1 . . . . 173.3(2) ?
    P2 O3 Li1 O1 . . . 2_755 69.6(4) ?
    P2 O3 Li1 Li1 . . . 2_755 121.4(3) ?
    P1 O1 Li1 O5 . . . . -57.1(3) ?
    Li1 O1 Li1 O5 2_755 . . . 118.6(2) ?
    P1 O1 Li1 O3 . . . . 65.3(2) ?
    Li1 O1 Li1 O3 2_755 . . . -119.0(2) ?
    P1 O1 Li1 O1 . . . 2_755 -175.65(16) ?
    Li1 O1 Li1 O1 2_755 . . 2_755 0.0 ?
    P1 O1 Li1 Li1 . . . 2_755 -175.65(16) ?
loop_
    _geom_hbond_atom_site_label_D
    _geom_hbond_atom_site_label_H
    _geom_hbond_atom_site_label_A
    _geom_hbond_site_symmetry_A
    _geom_hbond_distance_DH
    _geom_hbond_distance_HA
    _geom_hbond_distance_DA
    _geom_hbond_angle_DHA
    N1 H1C Cl1 1_654 0.84 2.61 3.4351(17) 169
    N1 H1D Cl1 2_756 0.83 2.70 3.4534(17) 152
    N2 H2C Cl1 1_554 0.83 2.50 3.2789(18) 158
    N2 H2D Cl1 2_656 0.84 2.55 3.3776(18) 169
    N3 H3C Cl1 2_656 0.88 2.58 3.3967(19) 154
data_New_Global_Publ_Block
_journal_date_recd_electronic     2014-04-08
_journal_date_accepted     2014-05-14
_journal_name_full     'Acta Crystallographica, Section E'
_journal_year     2014
_journal_volume     70
_journal_issue      6
_journal_page_first     m224
_journal_page_last     m224
_journal_paper_category     QM
_journal_paper_doi     10.1107/S1600536814011076
_journal_coeditor_code     CV5450
_publ_contact_author_name     'Jing Li'
_publ_contact_author_address
;
School of Chemistry and Chemical Engineering, Shanxi University, Taiyuan
030006, China
;
_publ_contact_author_email     'lxf7777@sxu.edu.cn'
_publ_contact_author_fax     ?
_publ_contact_author_phone     ?
_publ_section_title
;\
Bis(\m~2~-diphenylphosphinamide-\
\k^2^<i>O</i>:<i>O</i>)bis[bis(diphenylphosphinamide-\k<i>O</i>)lithium]
dichloride acetonitrile disolvate
;
loop_
    _publ_author_name
    _publ_author_footnote
    _publ_author_address
    'Li, Ai-Hong' .
;
School of Chemistry and Chemical Engineering, Shanxi University, Taiyuan 030006,
People's Republic of China
;
    'Han, Jun-Ping' .
;
State Key Laboratory of Solid Waste Reuse for Building Materials, No. 69
Jingding North Road, Shijingshan District, Beijing 100041,
People's Republic of China
;
    'Li, Jing' .
;
School of Chemistry and Chemical Engineering, Shanxi University, Taiyuan 030006,
People's Republic of China
;
_publ_section_synopsis     .
