# Supplementary material for: Bis(μ2-di­phenyl­phosphinamide-κ2 O:O)bis­[bis(di­phenyl­phosphinamide-κO)lithium] dichloride aceto­nitrile disolvate
Source: Acta Crystallogr Sect E Struct Rep Online. 2014 May 21;70(Pt 6):m224. doi: 10.1107/S1600536814011076 (PMC4051072; doi:10.1107/S1600536814011076)
Supplement: Supplementary file 2 [file e-70-0m224-Isup2.hkl]

# 
# h,k,l, Fc-squared, Fo-squared, sigma(Fo-squared) and status flag 
# 
data_I
_shelx_title ' s878b in P-1' 
_shelx_refln_list_code          4 
_shelx_F_calc_maximum      251.73 
_exptl_crystal_F_000       768.00 
_reflns_d_resolution_high  0.8407 
 
loop_ 
 _symmetry_equiv_pos_as_xyz 
 'x, y, z' 
 '-x, -y, -z' 
 
_cell_length_a    11.5625 
_cell_length_b    12.5552 
_cell_length_c    13.7686 
_cell_angle_alpha  82.559 
_cell_angle_beta   76.515 
_cell_angle_gamma  89.897 
 
_shelx_F_squared_multiplier     1.000 
 
loop_ 
 _refln_index_h 
 _refln_index_k 
 _refln_index_l 
 _refln_F_squared_calc 
 _refln_F_squared_meas 
 _refln_F_squared_sigma 
 _refln_observed_status 
   1   0   0      818.23      833.51      8.23 o 
   2   0   0     5770.50     5738.69     47.87 o 
   3   0   0     1154.20     1246.10     27.51 o 
   4   0   0     1422.89     1444.43     17.76 o 
   5   0   0      905.55      966.08     20.08 o 
   6   0   0     4744.98     4893.17     48.75 o 
   7   0   0       15.27       11.19      3.67 o 
   8   0   0     1086.72     1071.59     36.96 o 
   9   0   0       56.33       59.17      8.73 o 
  10   0   0      308.46      274.74     29.14 o 
  11   0   0      131.81      135.16      9.99 o 
  12   0   0       10.24       10.06      5.13 o 
  13   0   0        8.75        4.45      5.78 o 
 -13   1   0       16.10       18.18      6.36 o 
 -12   1   0       28.20       43.32      6.95 o 
 -11   1   0       10.05        2.72      4.33 o 
 -10   1   0      350.59      348.01     14.27 o 
  -9   1   0      305.24      285.50     11.08 o 
  -8   1   0      584.01      570.53     14.32 o 
  -7   1   0        9.16        2.46      4.46 o 
  -6   1   0     1462.18     1338.53     55.44 o 
  -5   1   0      484.32      447.98      9.88 o 
  -4   1   0      364.12      394.08     17.09 o 
  -3   1   0     5406.12     5199.46     55.49 o 
  -2   1   0    10282.71    10379.88     72.45 o 
  -1   1   0     1734.49     1668.77     14.70 o 
   0   1   0     6552.64     6693.70     53.17 o 
   1   1   0      102.35       89.11      1.92 o 
   2   1   0    19882.46    19126.16    131.53 o 
   3   1   0     1156.62     1234.52     20.52 o 
   4   1   0       86.30       55.77      4.31 o 
   5   1   0      535.79      540.06      7.35 o 
   6   1   0        1.67        4.52      2.76 o 
   7   1   0       35.65       27.99      4.57 o 
   8   1   0      374.00      387.72     12.11 o 
   9   1   0       13.61        9.00      6.29 o 
  10   1   0       80.04       72.39     11.01 o 
  11   1   0      343.83      328.17     13.05 o 
  12   1   0       22.46       24.00      6.02 o 
  13   1   0        8.69        4.76      8.29 o 
 -13   2   0       12.30        4.07      5.25 o 
 -12   2   0      713.53      713.16     35.86 o 
 -11   2   0       30.15       24.32      5.75 o 
 -10   2   0      816.32      792.70     18.83 o 
  -9   2   0      268.18      295.53     18.14 o 
  -8   2   0       65.86       78.54      6.94 o 
  -7   2   0       18.80       19.62      3.91 o 
  -6   2   0      233.24      165.43      4.19 o 
  -5   2   0     1009.48      953.16     11.31 o 
  -4   2   0      791.90      739.84      9.22 o 
  -3   2   0     1093.06     1140.04     15.52 o 
  -2   2   0      287.86      278.34      5.76 o 
  -1   2   0      791.84      748.87      7.09 o 
   0   2   0     2935.15     2826.11     21.15 o 
   1   2   0     4592.92     4729.71     34.41 o 
   2   2   0     6547.27     6458.81     46.91 o 
   3   2   0      167.87      170.59      4.16 o 
   4   2   0       88.58      112.65      5.55 o 
   5   2   0      951.31      987.06     11.97 o 
   6   2   0     1300.25     1250.82     18.91 o 
   7   2   0      648.21      648.99      9.80 o 
   8   2   0       39.80       37.22      5.46 o 
   9   2   0      493.97      468.68     13.88 o 
  10   2   0        3.44        0.29      4.99 o 
  11   2   0       74.09       74.54      7.81 o 
  12   2   0       35.33       33.51      6.51 o 
  13   2   0       14.51       16.39      7.29 o 
 -13   3   0        3.78        5.18      5.42 o 
 -12   3   0        7.87       15.07     14.09 o 
 -11   3   0        1.98        4.50      4.47 o 
 -10   3   0      242.71      237.57     11.78 o 
  -9   3   0      114.52      106.03      8.33 o 
  -8   3   0     1268.89     1201.65     21.36 o 
  -7   3   0        3.24        4.39      5.12 o 
  -6   3   0      142.89      170.29      5.38 o 
  -5   3   0     3293.67     3366.00     35.45 o 
  -4   3   0      627.17      708.27     10.48 o 
  -3   3   0     1574.56     1433.65     14.87 o 
  -2   3   0     2670.31     2586.09     29.94 o 
  -1   3   0     1433.69     1378.67     15.59 o 
   0   3   0      305.81      292.90      4.43 o 
   1   3   0     4416.02     4109.09     31.33 o 
   2   3   0     9954.26     9684.43     69.29 o 
   3   3   0      442.28      427.62      6.91 o 
   4   3   0      804.17      836.78     12.82 o 
   5   3   0      269.88      331.95      6.97 o 
   6   3   0     1023.97      930.88     18.06 o 
   7   3   0      282.84      294.10     25.24 o 
   8   3   0      741.91      741.10     16.82 o 
   9   3   0     1216.56     1254.40     40.16 o 
  10   3   0      155.01      156.39     10.05 o 
  11   3   0        5.45        7.40      8.77 o 
  12   3   0       55.63       61.90      7.80 o 
  13   3   0        0.89       -3.50      4.96 o 
 -12   4   0      132.94      151.66     11.26 o 
 -11   4   0      115.07      143.00     10.45 o 
 -10   4   0       63.82       80.42     13.75 o 
  -9   4   0        4.34        0.17      4.07 o 
  -8   4   0     1430.81     1297.64     22.37 o 
  -7   4   0      149.33      144.64      5.89 o 
  -6   4   0        0.03        0.91      2.17 o 
  -5   4   0     3602.64     3515.30     31.24 o 
  -4   4   0     1044.50     1035.53     15.78 o 
  -3   4   0     1981.38     1933.03     38.88 o 
  -2   4   0      261.45      241.74      6.81 o 
  -1   4   0     1336.98     1322.68     23.04 o 
   0   4   0       36.62       47.52      2.37 o 
   1   4   0       83.42       77.41      3.19 o 
   2   4   0     1417.08     1437.77     14.69 o 
   3   4   0     2838.31     2862.98     25.35 o 
   4   4   0     1332.64     1331.34     15.22 o 
   5   4   0        0.03        0.37      5.23 o 
   6   4   0      768.04      794.09     12.36 o 
   7   4   0        0.47        5.52      5.71 o 
   8   4   0      446.06      426.38     12.66 o 
   9   4   0     1531.39     1511.32     44.00 o 
  10   4   0      206.44      192.75     11.15 o 
  11   4   0      294.22      298.55     25.55 o 
  12   4   0       48.19       54.52     18.58 o 
 -12   5   0        7.88        5.42      5.10 o 
 -11   5   0      309.79      294.48     12.65 o 
 -10   5   0      104.64       92.17      8.18 o 
  -9   5   0        1.50       -4.71      8.24 o 
  -8   5   0        1.24        6.07      8.41 o 
  -7   5   0      124.83      136.23      6.95 o 
  -6   5   0      174.91      208.21      6.73 o 
  -5   5   0      416.68      530.65     14.21 o 
  -4   5   0      269.14      301.27      6.52 o 
  -3   5   0     3424.39     3304.18     28.35 o 
  -2   5   0      194.52      163.76      5.99 o 
  -1   5   0      773.46      859.49     13.29 o 
   0   5   0      491.20      458.45      6.81 o 
   1   5   0     1095.35     1022.08     11.83 o 
   2   5   0      891.79      910.36     11.49 o 
   3   5   0     2302.25     2252.18     21.91 o 
   4   5   0     1217.16     1170.95     14.69 o 
   5   5   0      808.05      852.67     12.91 o 
   6   5   0      628.15      623.52     31.86 o 
   7   5   0     1078.08     1101.71     16.21 o 
   8   5   0      146.16      135.10     16.03 o 
   9   5   0       30.87       35.11      5.71 o 
  10   5   0      205.17      198.75     11.65 o 
  11   5   0       20.02       11.09      8.05 o 
  12   5   0       19.48       20.89     15.50 o 
 -12   6   0        1.11       -0.44      6.09 o 
 -11   6   0      123.03      135.07     13.52 o 
 -10   6   0       82.08       70.28     10.01 o 
  -9   6   0      181.76      144.12     11.86 o 
  -8   6   0      136.89      126.94      8.27 o 
  -7   6   0       14.74       16.22      3.44 o 
  -6   6   0       11.32        7.01      2.84 o 
  -5   6   0      131.01      133.24      5.50 o 
  -4   6   0      194.85      220.00      5.64 o 
  -3   6   0      540.06      508.18     18.32 o 
  -2   6   0      433.92      423.56     10.07 o 
  -1   6   0     1738.81     1708.33     21.92 o 
   0   6   0      173.58      167.52      7.87 o 
   1   6   0     1665.58     1583.91     16.83 o 
   2   6   0      398.16      393.88      7.75 o 
   3   6   0     1490.10     1452.81     16.88 o 
   4   6   0      155.31      193.12      6.38 o 
   5   6   0      141.40      142.91      6.38 o 
   6   6   0       30.38       30.33      4.13 o 
   7   6   0     1470.96     1431.89     19.67 o 
   8   6   0      161.43      163.91     15.55 o 
   9   6   0      215.24      181.71     10.66 o 
  10   6   0      120.99      136.76     12.67 o 
  11   6   0        4.26       -0.80      6.74 o 
  12   6   0       16.57       31.23      6.72 o 
 -11   7   0       14.89       15.30      7.43 o 
 -10   7   0        9.59       11.18      6.92 o 
  -9   7   0      342.38      319.04     16.53 o 
  -8   7   0       48.14       18.66      7.09 o 
  -7   7   0      303.68      269.41     30.81 o 
  -6   7   0       46.12       47.10      5.79 o 
  -5   7   0      958.65      884.92     12.88 o 
  -4   7   0      143.16      125.60      7.57 o 
  -3   7   0      648.18      703.72     15.46 o 
  -2   7   0      118.81      106.96      6.54 o 
  -1   7   0       13.98       10.28      4.67 o 
   0   7   0      435.57      430.28      7.60 o 
   1   7   0      265.30      232.73      6.07 o 
   2   7   0      189.64      184.31      5.90 o 
   3   7   0     1290.86     1273.71     16.41 o 
   4   7   0      158.91      173.25      6.86 o 
   5   7   0     1185.80     1158.28     16.58 o 
   6   7   0       37.66       40.55      4.64 o 
   7   7   0      155.47      154.58      7.72 o 
   8   7   0      259.49      250.86     11.02 o 
   9   7   0      244.03      252.22     18.56 o 
  10   7   0       41.19       33.65      6.08 o 
  11   7   0        2.07        9.63      8.20 o 
 -11   8   0      112.29      120.62     17.85 o 
 -10   8   0        0.37       10.00      6.65 o 
  -9   8   0        4.52       -9.06      6.04 o 
  -8   8   0        4.12        0.35      9.26 o 
  -7   8   0        3.33       -0.58      4.24 o 
  -6   8   0      116.98      116.39      8.35 o 
  -5   8   0      860.19      811.96     17.74 o 
  -4   8   0       11.19       13.21      4.16 o 
  -3   8   0      115.22      107.11      7.56 o 
  -2   8   0      523.47      503.34     13.41 o 
  -1   8   0     1206.52     1245.01     27.98 o 
   0   8   0      116.17      116.00      4.68 o 
   1   8   0        7.08       10.24      2.43 o 
   2   8   0      188.14      203.10      9.18 o 
   3   8   0        0.35       -2.04      2.24 o 
   4   8   0      975.14      968.40     15.16 o 
   5   8   0     1712.94     1789.33     22.51 o 
   6   8   0      803.85      801.09     14.75 o 
   7   8   0      167.69      176.32      8.54 o 
   8   8   0        0.56       -4.43      3.55 o 
   9   8   0      132.62      132.15      9.75 o 
  10   8   0       26.84       19.61      5.74 o 
  11   8   0       12.50       11.74      7.11 o 
 -10   9   0        4.34        2.15      6.39 o 
  -9   9   0        5.71       -2.90      5.76 o 
  -8   9   0        9.06       11.10      8.69 o 
  -7   9   0      370.29      341.54     31.61 o 
  -6   9   0        0.21        2.16      6.23 o 
  -5   9   0      154.19      164.61     15.79 o 
  -4   9   0       41.15       40.60      5.99 o 
  -3   9   0        2.94        5.03      3.87 o 
  -2   9   0      168.30      159.29      8.96 o 
  -1   9   0      114.90      113.33      7.63 o 
   0   9   0       42.81       62.49      7.82 o 
   1   9   0      150.95      150.69      6.04 o 
   2   9   0      125.34      125.52      6.15 o 
   3   9   0      644.72      615.21     12.07 o 
   4   9   0      421.77      439.77     10.88 o 
   5   9   0      270.25      262.74      8.08 o 
   6   9   0        2.72        6.51      3.39 o 
   7   9   0       85.81       85.81      6.57 o 
   8   9   0       47.30       52.18      7.50 o 
   9   9   0       31.07       20.06      5.54 o 
  10   9   0      120.71      144.55     23.23 o 
 -10  10   0        4.45        7.97      7.41 o 
  -9  10   0       93.88       90.74     11.98 o 
  -8  10   0       81.44       80.01     10.97 o 
  -7  10   0      452.58      444.18     15.20 o 
  -6  10   0      241.45      242.43     12.16 o 
  -5  10   0      319.35      293.96     12.41 o 
  -4  10   0      521.31      577.53     50.19 o 
  -3  10   0        0.07       -4.29      3.85 o 
  -2  10   0       40.44       40.07      6.07 o 
  -1  10   0       22.07       12.20      4.43 o 
   0  10   0      135.87      140.53      8.91 o 
   1  10   0        0.03        1.64      3.79 o 
   2  10   0        3.82        8.12      4.71 o 
   3  10   0       31.64       25.75      4.13 o 
   4  10   0      226.73      217.29      8.42 o 
   5  10   0      198.84      193.16     18.90 o 
   6  10   0       89.25       80.98      6.42 o 
   7  10   0       29.77       32.42      4.97 o 
   8  10   0        1.20       -1.44      5.36 o 
   9  10   0       26.47       35.79      8.11 o 
  -9  11   0      173.79      148.85     14.80 o 
  -8  11   0        6.98       15.47      7.11 o 
  -7  11   0      166.93      154.40     11.06 o 
  -6  11   0       12.84        4.25      6.89 o 
  -5  11   0       20.68        9.53      4.84 o 
  -4  11   0      218.05      206.16     11.83 o 
  -3  11   0       11.21        4.66      4.25 o 
  -2  11   0      417.76      422.55     14.10 o 
  -1  11   0        0.23       -1.16      3.78 o 
   0  11   0       32.96       35.85      6.07 o 
   1  11   0        2.16        2.67      3.83 o 
   2  11   0        1.46        3.59      3.77 o 
   3  11   0       94.78      103.16      8.24 o 
   4  11   0      630.47      656.29     16.73 o 
   5  11   0        0.73        5.06      6.83 o 
   6  11   0       79.76       85.54      7.11 o 
   7  11   0        6.24       11.41      6.26 o 
   8  11   0       25.98       13.57     11.60 o 
  -8  12   0        5.16        6.20      6.63 o 
  -7  12   0       49.14       42.13      7.37 o 
  -6  12   0       10.86       10.04     10.89 o 
  -5  12   0       20.59       22.47      6.97 o 
  -4  12   0       35.91       38.33      7.46 o 
  -3  12   0       46.94       56.97      8.02 o 
  -2  12   0       17.67       12.20      4.77 o 
  -1  12   0        0.57        0.88      4.12 o 
   0  12   0       23.84       16.80      5.02 o 
   1  12   0      143.45      161.80     10.29 o 
   2  12   0       67.09       73.39      7.60 o 
   3  12   0        3.27       -4.12      3.82 o 
   4  12   0       52.88       57.14      7.08 o 
   5  12   0       31.32       39.73      8.23 o 
   6  12   0        2.53        6.85      6.19 o 
   7  12   0        2.93        3.49      6.01 o 
  -6  13   0        0.04        6.69      5.24 o 
  -5  13   0        5.33        0.28      5.01 o 
  -4  13   0       31.95       41.43      6.94 o 
  -3  13   0       80.78       69.16      8.17 o 
  -2  13   0       25.85       21.49      5.93 o 
  -1  13   0        0.03       -3.49      4.39 o 
   0  13   0       89.70       80.98     11.98 o 
   1  13   0      139.20      130.28      9.89 o 
   2  13   0      150.95      164.29     14.19 o 
   3  13   0       11.43        0.12      6.00 o 
   4  13   0       75.35       71.90     10.38 o 
   5  13   0        6.41        9.50      6.73 o 
   6  13   0       32.60       24.48      7.76 o 
  -4  14   0       62.59       48.94     15.93 o 
  -3  14   0        4.28       -5.54      4.92 o 
  -2  14   0        8.96        0.64      4.77 o 
  -1  14   0        0.00        0.57      4.70 o 
   0  14   0       39.19       31.81     12.48 o 
   1  14   0       34.94       41.69      7.00 o 
   2  14   0        0.64       -2.94      5.75 o 
   3  14   0       34.58       35.28      8.52 o 
  -3 -14   1       11.90        0.85      6.44 o 
  -2 -14   1        9.56       -3.79      5.82 o 
  -1 -14   1        1.08        6.93      6.55 o 
   0 -14   1       19.94       22.72      7.69 o 
   1 -14   1       13.17       15.21      7.11 o 
   2 -14   1       49.20       44.84      7.15 o 
   3 -14   1        0.02       -6.84      4.56 o 
   4 -14   1      208.89      228.09     14.04 o 
  -5 -13   1       24.05       15.17     10.35 o 
  -4 -13   1      214.86      200.53     16.13 o 
  -3 -13   1        2.51       -2.44     10.63 o 
  -2 -13   1      200.77      238.88     16.79 o 
  -1 -13   1        5.23        7.61      6.50 o 
   0 -13   1        6.83       -3.79      7.47 o 
   1 -13   1        0.01        0.97      4.56 o 
   2 -13   1       36.71       31.24      6.34 o 
   3 -13   1        0.64       -5.98      4.14 o 
   4 -13   1      168.13      166.64     22.38 o 
   5 -13   1        1.08       -6.80      6.95 o 
   6 -13   1      172.59      191.29     20.96 o 
  -7 -12   1       32.49       25.54      6.24 o 
  -6 -12   1      101.69      117.89     13.70 o 
  -5 -12   1        0.95        6.81      5.77 o 
  -4 -12   1        3.89        3.19      6.01 o 
  -3 -12   1       11.82       11.21      6.16 o 
  -2 -12   1      276.48      294.56     21.87 o 
  -1 -12   1       21.86       29.17      9.37 o 
   0 -12   1       74.54       75.73      7.57 o 
   1 -12   1       55.58       70.24      8.47 o 
   2 -12   1       19.50       32.76      5.99 o 
   3 -12   1        0.33       -1.35      3.87 o 
   4 -12   1        1.07        7.52      4.87 o 
   5 -12   1      146.53      164.27     11.41 o 
   6 -12   1        0.25        2.89      4.81 o 
   7 -12   1        5.84        3.52      5.15 o 
   8 -12   1       98.43       85.75     11.92 o 
  -8 -11   1        4.65       17.98      6.94 o 
  -7 -11   1        0.06       -0.85      6.51 o 
  -6 -11   1      184.23      201.66     11.79 o 
  -5 -11   1      259.73      262.19     11.50 o 
  -4 -11   1      840.96      896.09     25.48 o 
  -3 -11   1       99.06      100.42      8.15 o 
  -2 -11   1        0.85        8.91      4.06 o 
  -1 -11   1      116.79      146.55      9.38 o 
   0 -11   1      158.74      150.74      9.60 o 
   1 -11   1     1092.17     1131.18     22.33 o 
   2 -11   1      164.09      180.42     10.62 o 
   3 -11   1       47.36       58.88      6.82 o 
   4 -11   1        5.78       11.52      4.86 o 
   5 -11   1      236.12      210.14     12.10 o 
   6 -11   1        1.83        1.40      4.45 o 
   7 -11   1        0.28       -1.78      6.03 o 
   8 -11   1      219.83      263.81     18.57 o 
   9 -11   1      163.91      140.85     14.27 o 
  -9 -10   1       10.85        4.08      8.80 o 
  -8 -10   1        4.77       -2.19      5.08 o 
  -7 -10   1       97.85      101.12     19.79 o 
  -6 -10   1       29.48       21.87      5.31 o 
  -5 -10   1       87.88       87.60      6.52 o 
  -4 -10   1      232.23      238.10     12.19 o 
  -3 -10   1      144.65      147.40      7.45 o 
  -2 -10   1       31.38       34.78      5.99 o 
  -1 -10   1      530.75      521.49     14.95 o 
   0 -10   1       31.03       33.94      5.35 o 
   1 -10   1       46.83       37.48      5.41 o 
   2 -10   1      149.23      128.82     17.47 o 
   3 -10   1      385.35      369.06     12.80 o 
   4 -10   1       73.62       72.67      7.42 o 
   5 -10   1     1384.78     1352.02     28.81 o 
   6 -10   1      179.41      211.35     20.58 o 
   7 -10   1      618.31      620.51     17.32 o 
   8 -10   1        0.03       10.72      6.94 o 
   9 -10   1       23.63       17.94      7.65 o 
  10 -10   1       32.12       24.95     18.06 o 
 -10  -9   1      128.33      137.27     23.88 o 
  -9  -9   1       13.97        8.94      5.77 o 
  -8  -9   1       62.43       76.47      9.61 o 
  -7  -9   1      177.28      200.55      9.28 o 
  -6  -9   1       21.52       20.19      4.09 o 
  -5  -9   1       20.23        8.75      3.56 o 
  -4  -9   1     1165.06     1166.13     17.91 o 
  -3  -9   1      958.64      884.13     20.55 o 
  -2  -9   1      434.80      430.28     16.87 o 
  -1  -9   1      604.91      596.74     14.21 o 
   0  -9   1      228.14      224.75     24.21 o 
   1  -9   1      218.84      196.79      9.14 o 
   2  -9   1      156.39      147.81     16.96 o 
   3  -9   1        7.04        2.67      5.01 o 
   4  -9   1        0.28        5.76      4.21 o 
   5  -9   1       60.09       55.87      6.64 o 
   6  -9   1        2.69        1.64     10.47 o 
   7  -9   1      228.54      260.62     29.41 o 
   8  -9   1        0.32        3.20      6.05 o 
   9  -9   1      210.03      211.61     30.66 o 
  10  -9   1       70.60       64.24     10.71 o 
 -10  -8   1       17.79       16.30      6.87 o 
  -9  -8   1      176.57      191.18     14.67 o 
  -8  -8   1       62.49       54.79      6.59 o 
  -7  -8   1      334.25      340.50     10.33 o 
  -6  -8   1      797.89      817.72     13.27 o 
  -5  -8   1     1854.44     1850.85     23.22 o 
  -4  -8   1      189.34      196.92      7.43 o 
  -3  -8   1     2013.24     1993.87     27.04 o 
  -2  -8   1        0.21        1.25      2.44 o 
  -1  -8   1      107.58      105.22      5.28 o 
   0  -8   1      216.76      226.63      6.37 o 
   1  -8   1      165.66      175.38      5.43 o 
   2  -8   1       14.34       11.63      3.72 o 
   3  -8   1     2064.97     2125.69     29.00 o 
   4  -8   1       41.18       40.74      5.55 o 
   5  -8   1      887.08      866.83     17.98 o 
   6  -8   1        9.83        7.89      7.75 o 
   7  -8   1        1.65        0.79      4.08 o 
   8  -8   1        8.19        8.51      6.28 o 
   9  -8   1        0.60       -7.37      4.92 o 
  10  -8   1      100.80       96.61     11.96 o 
  11  -8   1      568.07      624.25     24.65 o 
 -11  -7   1       31.71       25.75      7.59 o 
 -10  -7   1        0.71        0.21      4.33 o 
  -9  -7   1      539.59      549.11     15.95 o 
  -8  -7   1       79.35       64.41      7.07 o 
  -7  -7   1      142.43      144.70      7.96 o 
  -6  -7   1      795.63      757.92     14.06 o 
  -5  -7   1      661.15      671.41     11.29 o 
  -4  -7   1        9.43       10.69      3.73 o 
  -3  -7   1     5462.45     5330.86     57.75 o 
  -2  -7   1      592.24      587.57      9.36 o 
  -1  -7   1      243.73      241.19      6.39 o 
   0  -7   1      162.04      140.84      4.97 o 
   1  -7   1       26.88       24.18      2.48 o 
   2  -7   1       64.07       61.08      5.18 o 
   3  -7   1     1920.24     1881.63     38.53 o 
   4  -7   1      339.29      326.05      7.02 o 
   5  -7   1     2945.17     2933.58     38.14 o 
   6  -7   1        3.59        5.20      2.92 o 
   7  -7   1      114.27      124.57      8.57 o 
   8  -7   1      267.09      261.59     17.26 o 
   9  -7   1      201.99      195.91     14.72 o 
  10  -7   1        0.34        3.29      6.00 o 
  11  -7   1      114.44      136.18     13.98 o 
  12  -7   1       10.71       10.82      7.98 o 
 -11  -6   1        0.07        2.71      4.92 o 
 -10  -6   1        0.50       -1.42      4.46 o 
  -9  -6   1      476.49      479.85     14.65 o 
  -8  -6   1       52.27       43.25      5.97 o 
  -7  -6   1      796.01      771.55     14.07 o 
  -6  -6   1      609.70      602.40     20.12 o 
  -5  -6   1       34.85       45.26      4.17 o 
  -4  -6   1      940.91      926.88     13.62 o 
  -3  -6   1      662.04      659.95     20.17 o 
  -2  -6   1     2014.93     2086.59     21.21 o 
  -1  -6   1     3398.56     3289.43     29.24 o 
   0  -6   1       58.92       67.40      3.58 o 
   1  -6   1     1664.30     1782.03     17.82 o 
   2  -6   1     1903.31     1844.01     18.13 o 
   3  -6   1      601.07      550.25     15.95 o 
   4  -6   1      367.32      362.31      7.68 o 
   5  -6   1     1306.71     1244.17     29.44 o 
   6  -6   1      131.83      146.05      6.33 o 
   7  -6   1        1.95        1.77      2.82 o 
   8  -6   1       91.33       96.89      8.69 o 
   9  -6   1       53.95       59.70      9.31 o 
  10  -6   1      169.72      164.64     22.37 o 
  11  -6   1        1.65        2.77      7.78 o 
  12  -6   1       49.93       59.29     10.38 o 
 -12  -5   1       32.37       21.73      6.47 o 
 -11  -5   1        8.24       21.29      5.75 o 
 -10  -5   1        0.06        1.00      4.12 o 
  -9  -5   1        2.28        5.01      4.18 o 
  -8  -5   1        0.04        0.08      3.65 o 
  -7  -5   1      627.12      652.84     12.43 o 
  -6  -5   1      758.28      767.57     12.84 o 
  -5  -5   1      214.51      243.41      6.97 o 
  -4  -5   1      686.85      687.02     10.90 o 
  -3  -5   1     1472.50     1347.21     15.58 o 
  -2  -5   1      843.27      844.97     11.55 o 
  -1  -5   1      621.22      707.21     18.12 o 
   0  -5   1       88.73       97.15      5.77 o 
   1  -5   1     1476.01     1567.84     15.50 o 
   2  -5   1      389.15      335.88      5.86 o 
   3  -5   1     3210.02     3302.05     28.51 o 
   4  -5   1      636.70      656.96      9.87 o 
   5  -5   1      175.10      211.57      6.23 o 
   6  -5   1      274.15      248.06     12.88 o 
   7  -5   1       51.89       57.45      4.60 o 
   8  -5   1      117.56      139.94     24.48 o 
   9  -5   1        2.11        2.10      5.89 o 
  10  -5   1       41.22       53.68     17.47 o 
  11  -5   1        0.21        0.25      6.14 o 
  12  -5   1      180.24      201.15     12.57 o 
 -12  -4   1       37.04       37.79      9.54 o 
 -11  -4   1      241.90      231.33     13.02 o 
 -10  -4   1        1.68       -0.05      3.87 o 
  -9  -4   1      345.34      332.71     12.25 o 
  -8  -4   1       51.94       56.32      6.36 o 
  -7  -4   1        0.16        0.96      4.86 o 
  -6  -4   1       25.62       20.54      3.08 o 
  -5  -4   1      266.75      247.34      6.66 o 
  -4  -4   1        1.71        0.03      1.62 o 
  -3  -4   1     1190.90     1112.73     13.09 o 
  -2  -4   1     2269.08     2201.49     24.37 o 
  -1  -4   1      297.08      318.17      5.74 o 
   0  -4   1     7887.87     7950.22     58.06 o 
   1  -4   1     1548.75     1552.23     28.90 o 
   2  -4   1     1696.41     1813.62     23.60 o 
   3  -4   1     5384.97     5565.35     43.25 o 
   4  -4   1     2771.63     2906.40     36.63 o 
   5  -4   1      558.86      619.64      9.93 o 
   6  -4   1     3489.99     3380.93     31.15 o 
   7  -4   1       15.63       22.81      7.66 o 
   8  -4   1      142.21      144.74     17.60 o 
   9  -4   1       26.50       25.12      5.24 o 
  10  -4   1        8.55        1.82      4.20 o 
  11  -4   1       16.03       17.83      5.32 o 
  12  -4   1      140.03      186.78     12.24 o 
  13  -4   1        2.19        6.48      5.18 o 
 -12  -3   1       28.34       22.17     13.50 o 
 -11  -3   1        3.28        0.54      4.49 o 
 -10  -3   1       10.30       13.04      4.83 o 
  -9  -3   1      150.72      149.82      9.67 o 
  -8  -3   1       17.54       25.18      5.14 o 
  -7  -3   1        0.53        1.43      2.41 o 
  -6  -3   1      822.20      827.56     12.82 o 
  -5  -3   1       37.18       60.63      3.69 o 
  -4  -3   1      975.17     1016.91     12.45 o 
  -3  -3   1      778.36      704.70     15.58 o 
  -2  -3   1     5653.12     5861.64     44.18 o 
  -1  -3   1      133.32      112.74      3.38 o 
   0  -3   1    38432.44    36484.72    256.78 o 
   1  -3   1     4043.06     4235.06     32.15 o 
   2  -3   1     5828.21     5814.56     43.27 o 
   3  -3   1      997.34     1055.05     11.63 o 
   4  -3   1       52.84       44.59      2.89 o 
   5  -3   1     2111.57     2201.08     21.39 o 
   6  -3   1     4204.29     4461.98     37.97 o 
   7  -3   1        1.45       -1.66      2.17 o 
   8  -3   1     1421.07     1474.68     26.06 o 
   9  -3   1      223.83      207.76     10.87 o 
  10  -3   1        8.22       22.98      5.39 o 
  11  -3   1       50.04       61.32      8.08 o 
  12  -3   1        1.02       10.53      5.38 o 
  13  -3   1       11.03        7.40      6.68 o 
 -12  -2   1       21.16       21.11      5.92 o 
 -11  -2   1       95.07       83.06      9.48 o 
 -10  -2   1       18.77       28.78      5.56 o 
  -9  -2   1        8.34        1.48      5.43 o 
  -8  -2   1      193.11      203.54     19.72 o 
  -7  -2   1       20.71       22.69      4.63 o 
  -6  -2   1     1257.15     1209.65     14.52 o 
  -5  -2   1        1.69       -1.65      2.70 o 
  -4  -2   1      806.50      820.04     10.33 o 
  -3  -2   1        3.65        5.44      1.53 o 
  -2  -2   1    10436.84    10500.03     66.03 o 
  -1  -2   1     4963.30     5180.50     37.75 o 
   0  -2   1       54.98       57.55      3.14 o 
   1  -2   1      837.18      908.54      8.72 o 
   2  -2   1    23398.23    22732.23    170.01 o 
   3  -2   1       12.64       11.92      4.54 o 
   4  -2   1     3378.12     3529.37     29.07 o 
   5  -2   1      313.77      302.89      6.33 o 
   6  -2   1       14.51       17.49      2.18 o 
   7  -2   1       68.71       60.90      5.51 o 
   8  -2   1      891.84      936.12     25.50 o 
   9  -2   1       47.20       39.37      5.90 o 
  10  -2   1      210.52      226.19     11.40 o 
  11  -2   1      235.42      231.59     12.07 o 
  12  -2   1      591.16      594.14     26.49 o 
  13  -2   1       20.13       26.39      6.27 o 
 -13  -1   1       21.00       24.65     11.14 o 
 -12  -1   1       63.83       58.48      9.89 o 
 -11  -1   1      126.18      128.05      9.90 o 
 -10  -1   1       36.60       43.96      6.25 o 
  -9  -1   1        1.13        3.75      4.40 o 
  -8  -1   1       82.17       76.63      6.73 o 
  -7  -1   1       47.32       48.11      8.76 o 
  -6  -1   1      320.61      318.19     19.00 o 
  -5  -1   1     1304.75     1297.92     13.91 o 
  -4  -1   1     1067.35     1070.02     11.67 o 
  -3  -1   1       42.55       47.51      2.48 o 
  -2  -1   1      963.40      897.29      9.06 o 
  -1  -1   1     2962.36     2854.03     39.03 o 
   0  -1   1       61.76       31.85      4.19 o 
   1  -1   1        1.38       -1.22      0.81 o 
   2  -1   1    14428.84    14474.33    100.02 o 
   3  -1   1      188.22      164.26      4.18 o 
   4  -1   1      296.56      309.00      5.24 o 
   5  -1   1     1064.52     1060.71     11.58 o 
   6  -1   1      840.76      845.99     20.52 o 
   7  -1   1       64.03       60.93      5.38 o 
   8  -1   1      255.96      244.63      9.74 o 
   9  -1   1      509.38      520.24     14.49 o 
  10  -1   1      452.89      445.14     14.68 o 
  11  -1   1        3.85        2.89      6.83 o 
  12  -1   1       37.28       52.38      8.45 o 
  13  -1   1       77.15       83.08      9.14 o 
 -13   0   1       34.15       35.98      7.96 o 
 -12   0   1        2.62        3.02      5.62 o 
 -11   0   1       17.10       13.85      5.06 o 
 -10   0   1      175.62      149.69     12.49 o 
  -9   0   1       96.49      104.17     12.43 o 
  -8   0   1      775.51      760.89     16.65 o 
  -7   0   1      389.90      387.72     11.11 o 
  -6   0   1      404.98      434.08     10.80 o 
  -5   0   1      320.67      362.82      9.06 o 
  -4   0   1      231.51      248.63      4.29 o 
  -3   0   1       27.75       18.23      1.73 o 
  -2   0   1     3444.77     3386.85     86.23 o 
  -1   0   1     1777.53     1851.00     14.32 o 
   0   0   1     7364.38     6815.52     82.56 o 
   1   0   1     1232.37     1286.74     10.28 o 
   2   0   1     3898.42     3611.18     26.72 o 
   3   0   1     2515.94     2496.28     21.82 o 
   4   0   1      411.56      351.09      5.31 o 
   5   0   1     2188.26     2157.15     24.89 o 
   6   0   1      166.66      164.47     12.53 o 
   7   0   1       42.07       31.87      4.42 o 
   8   0   1      618.97      638.45     27.16 o 
   9   0   1      767.04      769.89     25.97 o 
  10   0   1      568.24      553.17     15.78 o 
  11   0   1       58.94       54.33      7.07 o 
  12   0   1        4.39        5.14      4.99 o 
  13   0   1        0.01        1.69      4.88 o 
 -13   1   1       22.64       20.20      6.46 o 
 -12   1   1        2.83        2.43      4.88 o 
 -11   1   1       11.33       13.67      5.16 o 
 -10   1   1      107.11      101.10      8.33 o 
  -9   1   1      244.40      248.27     14.23 o 
  -8   1   1      588.44      558.40     19.07 o 
  -7   1   1        7.27       10.40      3.63 o 
  -6   1   1      834.16      980.30     18.95 o 
  -5   1   1      177.00      214.64      8.78 o 
  -4   1   1      397.64      356.61      5.59 o 
  -3   1   1       60.76       85.31      8.57 o 
  -2   1   1     4433.41     4353.40     32.34 o 
  -1   1   1      471.14      424.47      4.85 o 
   0   1   1      177.48      153.93      4.07 o 
   1   1   1     3186.70     3220.48     31.75 o 
   2   1   1     1965.32     2093.74     19.19 o 
   3   1   1      605.41      630.15      7.50 o 
   4   1   1       37.47       38.27      2.50 o 
   5   1   1     1628.77     1752.09     30.15 o 
   6   1   1      457.44      515.03      7.61 o 
   7   1   1       88.73       97.63      6.52 o 
   8   1   1       86.28       95.41      9.26 o 
   9   1   1      441.99      460.72     13.56 o 
  10   1   1      235.22      239.22     11.56 o 
  11   1   1      108.14       98.81      8.69 o 
  12   1   1        3.88        2.96      5.56 o 
  13   1   1       37.67       36.50      7.05 o 
 -13   2   1       11.53       14.98      6.03 o 
 -12   2   1       32.78       35.21      6.84 o 
 -11   2   1       25.68       15.30      6.26 o 
 -10   2   1      380.73      374.61     23.52 o 
  -9   2   1        2.84        1.94      4.20 o 
  -8   2   1       25.73       26.34      4.99 o 
  -7   2   1       52.94       52.83      5.57 o 
  -6   2   1      289.32      383.09     10.27 o 
  -5   2   1      795.46      881.81     11.79 o 
  -4   2   1     4782.54     5057.18     39.63 o 
  -3   2   1     4311.59     3929.63     31.04 o 
  -2   2   1     5252.32     5146.16     43.85 o 
  -1   2   1       52.33       32.97      2.01 o 
   0   2   1     3574.67     3503.38     48.68 o 
   1   2   1     1789.37     1715.18     14.15 o 
   2   2   1    14467.12    15074.15    104.06 o 
   3   2   1     1277.22     1303.44     12.85 o 
   4   2   1      273.28      248.64      7.01 o 
   5   2   1       23.97       22.30      2.32 o 
   6   2   1        5.91       -0.95      1.67 o 
   7   2   1     1112.93     1110.85     31.83 o 
   8   2   1       37.53       45.34      5.48 o 
   9   2   1        4.55        3.52      4.84 o 
  10   2   1      214.05      207.61     18.80 o 
  11   2   1      154.22      157.72     17.39 o 
  12   2   1        8.03       10.28      5.06 o 
  13   2   1        0.08        0.20     10.62 o 
 -12   3   1       57.57       62.88      8.09 o 
 -11   3   1       10.50       16.28      5.23 o 
 -10   3   1      297.89      274.21     11.81 o 
  -9   3   1      574.34      601.62     16.13 o 
  -8   3   1      408.83      404.48     12.47 o 
  -7   3   1      121.76      123.29      7.60 o 
  -6   3   1        4.66        7.56      2.17 o 
  -5   3   1      265.77      263.39      6.10 o 
  -4   3   1     5061.09     5204.53     47.05 o 
  -3   3   1      103.02      147.14      4.13 o 
  -2   3   1      363.98      346.29      5.72 o 
  -1   3   1      195.48      243.99      3.83 o 
   0   3   1     3009.40     3121.02     24.24 o 
   1   3   1     2905.19     2940.35     23.43 o 
   2   3   1     4670.91     4807.77     36.66 o 
   3   3   1     2655.93     2681.51     23.16 o 
   4   3   1     1156.02     1311.50     14.27 o 
   5   3   1      864.52      925.07     12.12 o 
   6   3   1     1236.88     1351.66     16.03 o 
   7   3   1      206.91      172.91      7.37 o 
   8   3   1        5.49        4.02      4.77 o 
   9   3   1      973.79      920.37     21.23 o 
  10   3   1      106.37      104.58      8.44 o 
  11   3   1       52.96       47.38      6.90 o 
  12   3   1        9.03        3.35      4.92 o 
  13   3   1        0.40       -3.97      4.91 o 
 -12   4   1      177.53      180.97     12.37 o 
 -11   4   1       56.42       47.01      7.00 o 
 -10   4   1      239.43      267.79     16.85 o 
  -9   4   1      451.23      440.42     14.05 o 
  -8   4   1      365.07      371.52     14.63 o 
  -7   4   1      245.03      248.42      7.17 o 
  -6   4   1       96.03      105.30      5.06 o 
  -5   4   1      271.07      205.91      5.93 o 
  -4   4   1      878.28      813.71     12.16 o 
  -3   4   1     1273.52     1171.96     12.89 o 
  -2   4   1       32.47       26.27      2.95 o 
  -1   4   1     1889.15     1874.80     20.89 o 
   0   4   1       82.98       76.30      2.73 o 
   1   4   1       26.42       23.33      2.13 o 
   2   4   1     2184.94     2332.13     20.85 o 
   3   4   1      295.36      355.24      6.64 o 
   4   4   1      110.26      111.93      4.45 o 
   5   4   1       66.00       75.22      3.85 o 
   6   4   1       12.05       11.57      4.22 o 
   7   4   1       33.39       43.37      6.08 o 
   8   4   1      276.61      279.24     10.57 o 
   9   4   1     1250.46     1230.14     22.68 o 
  10   4   1        5.69        3.58      4.14 o 
  11   4   1       44.84       42.05     13.99 o 
  12   4   1      131.78      124.93     11.04 o 
 -12   5   1       66.32       63.63      8.19 o 
 -11   5   1        1.06       -6.01      4.04 o 
 -10   5   1      102.12      107.07     10.92 o 
  -9   5   1        5.70        1.79      4.13 o 
  -8   5   1       99.70       74.03      8.94 o 
  -7   5   1        0.08       -0.40      7.99 o 
  -6   5   1     1375.87     1351.62     16.98 o 
  -5   5   1        5.19        9.53      2.56 o 
  -4   5   1      414.70      499.28      8.49 o 
  -3   5   1     2145.24     2432.72     22.27 o 
  -2   5   1      153.14      130.89      5.50 o 
  -1   5   1       43.39       45.95      3.72 o 
   0   5   1       26.40       33.32      3.58 o 
   1   5   1      266.92      275.54      5.60 o 
   2   5   1     2329.25     2428.20     22.39 o 
   3   5   1     1104.87     1188.96     14.10 o 
   4   5   1      634.89      651.78     10.36 o 
   5   5   1        9.29        5.32      2.25 o 
   6   5   1      467.48      458.66     25.40 o 
   7   5   1      383.35      396.42      9.47 o 
   8   5   1      198.87      222.58      7.87 o 
   9   5   1        4.51       -2.64      3.86 o 
  10   5   1        1.20        3.61      4.08 o 
  11   5   1        6.15        0.12      4.48 o 
  12   5   1      134.63      151.66     15.12 o 
 -12   6   1      129.66      127.18     13.55 o 
 -11   6   1        0.75        2.66      6.36 o 
 -10   6   1       14.39        1.10      5.91 o 
  -9   6   1       12.36       28.65      6.54 o 
  -8   6   1       33.60       37.77      7.83 o 
  -7   6   1       76.90       81.36      5.43 o 
  -6   6   1      484.06      476.04     12.84 o 
  -5   6   1       96.79       87.93      4.63 o 
  -4   6   1      100.61       71.07      4.14 o 
  -3   6   1      178.65      232.55      8.05 o 
  -2   6   1      476.37      477.14     20.38 o 
  -1   6   1        0.62       -2.12      2.01 o 
   0   6   1       25.87       33.91      2.30 o 
   1   6   1      778.28      757.01     20.08 o 
   2   6   1        0.52        4.33      1.82 o 
   3   6   1      817.47      818.68     11.85 o 
   4   6   1      609.01      711.95     11.49 o 
   5   6   1      883.92      873.52     13.44 o 
   6   6   1      508.21      509.53     10.60 o 
   7   6   1      281.21      253.48      8.41 o 
   8   6   1        0.41        4.03      3.64 o 
   9   6   1      187.36      172.57     10.25 o 
  10   6   1       79.62       92.27      8.43 o 
  11   6   1       95.84       78.60     17.43 o 
  12   6   1        0.00        0.92      4.83 o 
 -11   7   1        5.25        5.52      6.64 o 
 -10   7   1       66.40       55.84      9.75 o 
  -9   7   1      131.63      128.03     12.40 o 
  -8   7   1       63.91       70.05     14.33 o 
  -7   7   1       26.55       12.67      4.59 o 
  -6   7   1       45.95       57.21      6.22 o 
  -5   7   1      273.01      262.00     10.22 o 
  -4   7   1       29.36       30.31      4.65 o 
  -3   7   1       26.16       49.59      5.11 o 
  -2   7   1       12.08       18.39      3.57 o 
  -1   7   1        0.20        0.01      2.38 o 
   0   7   1      166.93      162.82      4.52 o 
   1   7   1      834.36      875.61     11.94 o 
   2   7   1      115.74      119.55      5.08 o 
   3   7   1      143.79      132.20      5.69 o 
   4   7   1      195.21      189.16      6.57 o 
   5   7   1     1232.95     1257.84     17.29 o 
   6   7   1      118.91      134.48      6.98 o 
   7   7   1       70.48       71.19      9.38 o 
   8   7   1        8.76        8.75      4.20 o 
   9   7   1       48.46       58.42      7.47 o 
  10   7   1        2.03       -3.16      4.05 o 
  11   7   1       22.41       19.36      5.81 o 
 -11   8   1       24.97       -5.00      8.88 o 
 -10   8   1       32.58       34.89      8.37 o 
  -9   8   1       17.28       18.11      7.28 o 
  -8   8   1      192.55      187.13     14.65 o 
  -7   8   1      259.15      306.23     11.93 o 
  -6   8   1      147.98      140.53      9.14 o 
  -5   8   1        9.88        7.83      4.58 o 
  -4   8   1       15.85       21.14      4.62 o 
  -3   8   1       91.02      105.03     11.42 o 
  -2   8   1      706.35      710.81     15.28 o 
  -1   8   1      365.10      335.38     10.29 o 
   0   8   1       19.31       13.54      2.15 o 
   1   8   1       28.94       33.94      3.19 o 
   2   8   1      501.18      485.56      9.58 o 
   3   8   1      221.86      235.93      7.36 o 
   4   8   1      886.06      840.59     13.98 o 
   5   8   1      489.63      487.52     11.30 o 
   6   8   1      344.76      343.81      9.99 o 
   7   8   1       19.88       19.78      3.99 o 
   8   8   1        2.41        3.66      5.81 o 
   9   8   1       17.10       16.44      5.88 o 
  10   8   1        3.51       -2.75      8.42 o 
  11   8   1        9.61       12.94      5.72 o 
 -10   9   1        2.69        0.76      6.33 o 
  -9   9   1       45.74       31.36     22.78 o 
  -8   9   1       12.58       20.98      7.62 o 
  -7   9   1      764.08      730.79     21.44 o 
  -6   9   1      134.22      135.27     14.87 o 
  -5   9   1      475.93      503.98     14.81 o 
  -4   9   1        1.50        1.06      4.76 o 
  -3   9   1      555.56      573.68     14.87 o 
  -2   9   1       34.98       24.63      4.80 o 
  -1   9   1      281.83      308.42     10.88 o 
   0   9   1      162.64      161.73     15.93 o 
   1   9   1        1.75        0.78      2.31 o 
   2   9   1      505.57      508.66     10.46 o 
   3   9   1     1324.46     1305.44     18.07 o 
   4   9   1      788.14      755.98     13.77 o 
   5   9   1      748.31      753.41     14.39 o 
   6   9   1        1.29       -2.96      3.12 o 
   7   9   1        1.05       -1.92      3.01 o 
   8   9   1       38.41       33.87      4.89 o 
   9   9   1        0.11       -3.54      4.00 o 
  10   9   1       28.29       34.41      6.90 o 
  -9  10   1      366.56      333.78     21.71 o 
  -8  10   1       14.76       12.11      6.94 o 
  -7  10   1      143.88      140.48      9.99 o 
  -6  10   1        7.07        3.93      4.49 o 
  -5  10   1      332.68      325.54     18.48 o 
  -4  10   1       49.30       55.76      6.91 o 
  -3  10   1      368.47      394.13     13.06 o 
  -2  10   1      245.88      269.36     10.77 o 
  -1  10   1       98.64      100.20     10.27 o 
   0  10   1      172.36      184.62     20.92 o 
   1  10   1      219.71      227.34      9.91 o 
   2  10   1        3.81        4.19      6.68 o 
   3  10   1       57.68       59.38      5.32 o 
   4  10   1      183.86      200.63     14.69 o 
   5  10   1       71.47       82.52      6.16 o 
   6  10   1      146.65      138.52      7.89 o 
   7  10   1       15.71       10.15      4.02 o 
   8  10   1        9.36       13.07      4.36 o 
   9  10   1       17.83       18.25      5.63 o 
  -9  11   1      295.37      326.74     19.27 o 
  -8  11   1       25.75       16.40      7.28 o 
  -7  11   1      195.78      207.36     12.51 o 
  -6  11   1      128.65      110.41      9.54 o 
  -5  11   1       11.20       13.06      4.75 o 
  -4  11   1       65.76       66.32      7.43 o 
  -3  11   1       97.64       95.93      8.50 o 
  -2  11   1       22.19       15.05      4.80 o 
  -1  11   1        5.59        7.22      7.33 o 
   0  11   1       49.91       55.54      6.57 o 
   1  11   1      312.85      311.98     13.10 o 
   2  11   1      239.24      223.39     11.00 o 
   3  11   1       58.69       73.98      7.18 o 
   4  11   1       68.68       68.29     11.91 o 
   5  11   1        2.44        5.99      4.34 o 
   6  11   1       14.93       11.09      4.00 o 
   7  11   1        1.41        2.52      3.28 o 
   8  11   1      239.94      277.14      9.61 o 
  -8  12   1        9.66       10.15      7.52 o 
  -7  12   1      100.98       96.72      9.68 o 
  -6  12   1      318.53      312.59     14.38 o 
  -5  12   1      234.68      295.28     13.68 o 
  -4  12   1       47.27       55.60      7.52 o 
  -3  12   1        8.64        7.63      6.44 o 
  -2  12   1        5.52       11.10      8.43 o 
  -1  12   1        6.64       11.30      4.75 o 
   0  12   1       66.54       56.64      6.78 o 
   1  12   1        2.82       -1.41      4.01 o 
   2  12   1       22.28       15.49      5.12 o 
   3  12   1      229.82      236.16     23.92 o 
   4  12   1       10.31       12.77      4.92 o 
   5  12   1        4.65        8.17      4.75 o 
   6  12   1       75.45       76.53      8.18 o 
   7  12   1        6.29       -0.90      5.85 o 
  -6  13   1       13.74       16.52      6.04 o 
  -5  13   1       75.52       84.22      9.23 o 
  -4  13   1      133.95      143.32     12.84 o 
  -3  13   1      109.65      102.44     11.73 o 
  -2  13   1      220.18      228.48     13.17 o 
  -1  13   1        2.57        5.88      4.96 o 
   0  13   1      252.76      264.48     13.85 o 
   1  13   1       12.21       19.17      5.39 o 
   2  13   1       50.98       49.41     10.33 o 
   3  13   1        4.34        2.30      8.86 o 
   4  13   1       72.10       67.98     10.84 o 
   5  13   1        2.80       -0.71      5.61 o 
   6  13   1      163.05      207.48     15.94 o 
  -4  14   1       17.90       19.87      6.45 o 
  -3  14   1       53.08       53.94     19.35 o 
  -2  14   1       16.85        8.35      5.63 o 
  -1  14   1       10.31        7.45      5.23 o 
   0  14   1      183.03      194.03     12.59 o 
   1  14   1        0.42       -0.32      5.39 o 
   2  14   1       38.61       28.52      8.39 o 
   3  14   1       22.12       20.45      8.68 o 
   4  14   1        0.00       -2.20      5.77 o 
  -2 -14   2        4.00        3.58      6.01 o 
  -1 -14   2       15.14       14.86      7.21 o 
   0 -14   2       69.55       74.63     14.30 o 
   1 -14   2       39.75       44.24      9.25 o 
   2 -14   2      161.30      175.23     30.59 o 
   3 -14   2       29.20       31.79      8.90 o 
   4 -14   2       16.34       18.37     10.39 o 
  -5 -13   2       31.33       42.62      9.07 o 
  -4 -13   2      131.76      116.28     12.77 o 
  -3 -13   2        0.35        1.07      6.68 o 
  -2 -13   2      132.47      165.20     14.58 o 
  -1 -13   2      142.37      158.29     14.03 o 
   0 -13   2       32.61       36.92      8.28 o 
   1 -13   2        0.27       -7.09      4.72 o 
   2 -13   2       97.00       94.91     17.33 o 
   3 -13   2       49.73       48.48      7.30 o 
   4 -13   2        2.38       -5.29      4.64 o 
   5 -13   2      122.30      118.16     26.72 o 
   6 -13   2       13.82        9.74      5.88 o 
  -6 -12   2      190.35      210.68     27.92 o 
  -5 -12   2       45.12       46.39      8.95 o 
  -4 -12   2        2.38        0.29      5.73 o 
  -3 -12   2        1.26        9.73      5.98 o 
  -2 -12   2      103.25       95.39     11.34 o 
  -1 -12   2       67.81       59.73      9.13 o 
   0 -12   2      112.24      125.90     12.19 o 
   1 -12   2       86.26       81.36      8.00 o 
   2 -12   2        1.76       -3.41      3.63 o 
   3 -12   2        3.05        9.23      5.58 o 
   4 -12   2       11.81       10.66      5.21 o 
   5 -12   2        0.00       -1.03      4.43 o 
   6 -12   2       76.73       78.49      8.97 o 
   7 -12   2       30.42       41.86     11.76 o 
   8 -12   2        0.02       -2.92      6.68 o 
  -7 -11   2        0.43       -3.45      4.72 o 
  -6 -11   2      368.31      384.26     14.12 o 
  -5 -11   2      174.58      167.53      9.44 o 
  -4 -11   2      315.35      318.35     26.95 o 
  -3 -11   2      329.28      316.42     15.69 o 
  -2 -11   2       10.63       11.37      8.99 o 
  -1 -11   2       39.56       36.46      5.61 o 
   0 -11   2      323.38      288.41     43.82 o 
   1 -11   2      347.88      346.23     16.91 o 
   2 -11   2      203.13      206.31     10.80 o 
   3 -11   2      141.71      128.56      9.42 o 
   4 -11   2       23.02       21.77      5.54 o 
   5 -11   2       40.22       65.04      7.74 o 
   6 -11   2        1.07        0.02      4.48 o 
   7 -11   2      137.23      145.23     10.83 o 
   8 -11   2       91.42      126.92     13.34 o 
   9 -11   2       65.74       71.39     11.12 o 
  -8 -10   2        3.78        0.77      5.95 o 
  -7 -10   2        7.72        4.98      4.54 o 
  -6 -10   2        8.29       10.56      5.48 o 
  -5 -10   2       31.51       32.32      5.63 o 
  -4 -10   2       49.63       41.12      5.34 o 
  -3 -10   2      824.67      836.81     32.49 o 
  -2 -10   2       82.51       89.06      8.57 o 
  -1 -10   2      193.28      221.75     12.71 o 
   0 -10   2       34.48       45.45      6.30 o 
   1 -10   2       98.15      102.52      8.26 o 
   2 -10   2        1.31        5.56      4.10 o 
   3 -10   2       47.29       38.40      6.09 o 
   4 -10   2        0.17       -3.86      3.98 o 
   5 -10   2      905.71      938.97     30.00 o 
   6 -10   2       74.30       73.08      7.52 o 
   7 -10   2      126.78      123.78     18.17 o 
   8 -10   2       81.42       93.42      8.80 o 
   9 -10   2        0.19       -1.64      5.89 o 
  10 -10   2       20.09       11.98      7.13 o 
  -9  -9   2       10.07        8.76      6.47 o 
  -8  -9   2       10.54       17.52      9.19 o 
  -7  -9   2       18.47       15.56      5.02 o 
  -6  -9   2        2.19       -0.75      3.69 o 
  -5  -9   2       24.62       28.17      5.10 o 
  -4  -9   2      642.75      613.90     28.67 o 
  -3  -9   2      178.95      195.98     15.49 o 
  -2  -9   2       40.79       59.13     11.92 o 
  -1  -9   2      738.55      696.88     12.41 o 
   0  -9   2       71.99       74.43      4.95 o 
   1  -9   2        2.88        3.11      3.39 o 
   2  -9   2       42.26       41.89      5.65 o 
   3  -9   2      235.42      233.78     10.16 o 
   4  -9   2      186.61      179.03     10.15 o 
   5  -9   2      259.09      293.26     11.70 o 
   6  -9   2        5.61        4.90      4.30 o 
   7  -9   2      113.30      125.75      9.26 o 
   8  -9   2       36.42       37.69      8.55 o 
   9  -9   2       37.87       31.47     16.61 o 
  10  -9   2       16.77       14.58      7.52 o 
 -10  -8   2        9.86        6.26      6.14 o 
  -9  -8   2       24.37       16.56     11.41 o 
  -8  -8   2       26.78       28.94      7.12 o 
  -7  -8   2       33.55       37.07      5.75 o 
  -6  -8   2       11.50        9.06      3.60 o 
  -5  -8   2       40.22       48.64     10.34 o 
  -4  -8   2       41.40       41.30      6.52 o 
  -3  -8   2      640.75      647.47     12.12 o 
  -2  -8   2        5.90       16.19      7.22 o 
  -1  -8   2      142.66      131.43      5.99 o 
   0  -8   2        0.46       -1.87      2.17 o 
   1  -8   2      375.15      423.71      8.60 o 
   2  -8   2      335.43      342.51     24.28 o 
   3  -8   2     1107.06     1142.51     20.03 o 
   4  -8   2       34.05       33.86      5.13 o 
   5  -8   2      424.89      458.96     21.43 o 
   6  -8   2       58.31       59.22     11.39 o 
   7  -8   2      155.18      141.20      9.30 o 
   8  -8   2        2.07        2.06      4.14 o 
   9  -8   2        2.53        4.21      8.80 o 
  10  -8   2       69.49       94.69     12.29 o 
  11  -8   2       47.96       58.75     10.11 o 
 -10  -7   2       19.02        6.43      6.01 o 
  -9  -7   2       46.82       57.47      9.16 o 
  -8  -7   2      165.01      176.30     21.45 o 
  -7  -7   2      124.36      123.68     14.66 o 
  -6  -7   2      164.07      176.11     22.03 o 
  -5  -7   2      389.51      370.68      9.79 o 
  -4  -7   2        8.01       11.73      6.75 o 
  -3  -7   2     1760.74     1667.56     56.00 o 
  -2  -7   2      164.21      164.71      6.17 o 
  -1  -7   2        5.79        8.79      2.40 o 
   0  -7   2       57.17       63.98      3.94 o 
   1  -7   2       87.65       72.42      4.02 o 
   2  -7   2       17.55       12.16      2.83 o 
   3  -7   2      211.87      212.68      5.90 o 
   4  -7   2       38.66       45.19      3.59 o 
   5  -7   2      671.39      692.58     13.39 o 
   6  -7   2      435.32      414.06      9.52 o 
   7  -7   2       42.68       54.25      6.42 o 
   8  -7   2      174.06      191.76     10.10 o 
   9  -7   2       73.00       53.69      9.15 o 
  10  -7   2        2.57       10.53     10.13 o 
  11  -7   2        0.45       -0.38      8.66 o 
  12  -7   2       38.78       56.11     16.42 o 
 -11  -6   2        2.58        7.71      5.87 o 
 -10  -6   2       26.09       20.57     13.68 o 
  -9  -6   2        8.71        4.88      4.18 o 
  -8  -6   2      222.03      223.97     11.01 o 
  -7  -6   2       13.36       13.21      3.75 o 
  -6  -6   2      134.91      136.85      6.98 o 
  -5  -6   2      977.93      935.95     16.82 o 
  -4  -6   2     1036.02     1005.12     14.42 o 
  -3  -6   2      292.86      318.93      7.61 o 
  -2  -6   2     1566.49     1639.03     19.75 o 
  -1  -6   2      376.02      414.41     11.92 o 
   0  -6   2      401.46      425.83      7.88 o 
   1  -6   2     1135.20     1232.23     15.64 o 
   2  -6   2      338.77      358.49      7.04 o 
   3  -6   2     1016.67     1029.42     22.09 o 
   4  -6   2      182.47      191.22      6.46 o 
   5  -6   2      325.55      346.91      8.19 o 
   6  -6   2      141.51      143.04      6.33 o 
   7  -6   2      117.85      110.90      9.31 o 
   8  -6   2      384.10      401.83     10.33 o 
   9  -6   2        0.92        4.59      4.26 o 
  10  -6   2        0.17        5.28      7.98 o 
  11  -6   2       21.52       21.03     14.01 o 
  12  -6   2        8.18        9.56      7.20 o 
 -11  -5   2       15.06       23.16      7.33 o 
 -10  -5   2      106.91      120.65      9.56 o 
  -9  -5   2       21.89       13.33      4.78 o 
  -8  -5   2      253.97      254.09      9.90 o 
  -7  -5   2      453.83      472.66      9.98 o 
  -6  -5   2        1.82        3.41      3.55 o 
  -5  -5   2        1.08        4.79      2.55 o 
  -4  -5   2      833.68      826.01     12.27 o 
  -3  -5   2       65.43       82.84      4.28 o 
  -2  -5   2      688.30      698.20     10.14 o 
  -1  -5   2     6715.29     7152.58     54.70 o 
   0  -5   2     1323.02     1458.97     38.08 o 
   1  -5   2      557.13      575.46     17.54 o 
   2  -5   2     1001.50      958.18     11.72 o 
   3  -5   2       79.33       73.87      4.27 o 
   4  -5   2      248.31      270.83      6.48 o 
   5  -5   2       24.21       29.27      6.09 o 
   6  -5   2      207.01      178.73      7.20 o 
   7  -5   2      143.32      117.14      6.23 o 
   8  -5   2       63.31       77.85      5.45 o 
   9  -5   2       14.40       11.78      4.65 o 
  10  -5   2        0.87        0.60      4.16 o 
  11  -5   2      219.12      205.75     12.07 o 
  12  -5   2       66.99       88.59      9.22 o 
 -12  -4   2       23.74       40.28      8.64 o 
 -11  -4   2      178.29      170.64     23.84 o 
 -10  -4   2       30.55       41.83      5.49 o 
  -9  -4   2      385.40      421.70     12.04 o 
  -8  -4   2       48.11       36.39      5.56 o 
  -7  -4   2      809.38      772.44     13.19 o 
  -6  -4   2        4.30        2.78      2.48 o 
  -5  -4   2       10.33        5.70      5.28 o 
  -4  -4   2      188.87      181.11      6.63 o 
  -3  -4   2       13.43       30.00      2.64 o 
  -2  -4   2      620.97      617.57      8.80 o 
  -1  -4   2     4601.46     4591.97     36.36 o 
   0  -4   2     2703.77     2896.44     24.48 o 
   1  -4   2     2828.16     2848.37     37.05 o 
   2  -4   2     3803.14     3715.95     30.50 o 
   3  -4   2       93.31      104.18      4.66 o 
   4  -4   2      578.28      639.47     32.25 o 
   5  -4   2       26.27       30.92      3.31 o 
   6  -4   2      670.22      711.54     11.36 o 
   7  -4   2       45.06       45.60      4.00 o 
   8  -4   2      265.98      275.39     10.41 o 
   9  -4   2       60.28       63.08      6.82 o 
  10  -4   2      134.05      122.36      9.11 o 
  11  -4   2       67.44       63.08     10.60 o 
  12  -4   2       14.40       18.48      5.76 o 
  13  -4   2        0.02       -0.15      7.46 o 
 -12  -3   2       28.63       25.96      6.34 o 
 -11  -3   2        6.54        3.21      3.99 o 
 -10  -3   2       19.46       16.65      5.07 o 
  -9  -3   2       24.11       36.80      5.86 o 
  -8  -3   2        3.29        0.11      4.03 o 
  -7  -3   2      643.16      651.22     29.26 o 
  -6  -3   2       53.81       62.51      6.35 o 
  -5  -3   2      125.07      114.86      5.02 o 
  -4  -3   2      546.45      525.52      7.91 o 
  -3  -3   2        1.18        6.62      1.69 o 
  -2  -3   2     1577.81     1671.52     40.66 o 
  -1  -3   2     3050.86     3070.32     37.49 o 
   0  -3   2      961.79     1060.28     10.89 o 
   1  -3   2     2149.02     2026.92     20.17 o 
   2  -3   2     3717.80     3792.48     30.30 o 
   3  -3   2     3440.09     3848.68     31.38 o 
   4  -3   2     2633.44     2936.12     25.90 o 
   5  -3   2      997.14      911.81     12.14 o 
   6  -3   2     1558.01     1685.52     18.62 o 
   7  -3   2       76.45       74.94      6.24 o 
   8  -3   2      381.32      362.23     18.68 o 
   9  -3   2        3.23        4.92      4.25 o 
  10  -3   2       43.53       41.84      6.24 o 
  11  -3   2        1.34       -2.02      5.09 o 
  12  -3   2       17.61       18.17      6.83 o 
  13  -3   2        1.51       -0.50      4.92 o 
 -12  -2   2        0.05        4.48      4.63 o 
 -11  -2   2      261.87      275.23     24.77 o 
 -10  -2   2      120.36      114.29      8.95 o 
  -9  -2   2      256.21      254.95     28.25 o 
  -8  -2   2       43.41       57.81      6.37 o 
  -7  -2   2      107.49      132.79      7.90 o 
  -6  -2   2      553.18      599.80      9.93 o 
  -5  -2   2       13.46        8.03      2.43 o 
  -4  -2   2     2237.61     2352.89     22.05 o 
  -3  -2   2      695.78      700.16      9.15 o 
  -2  -2   2       71.33       74.35      3.17 o 
  -1  -2   2     6349.33     6353.98     46.21 o 
   0  -2   2    18294.32    17626.85    154.55 o 
   1  -2   2       29.43       13.81      1.71 o 
   2  -2   2     6864.65     7007.89     50.99 o 
   3  -2   2     2340.00     2462.99     21.34 o 
   4  -2   2       64.79       60.22      3.22 o 
   5  -2   2        3.83        6.63      1.98 o 
   6  -2   2     1008.10     1035.58     13.11 o 
   7  -2   2      292.74      289.80      6.68 o 
   8  -2   2      283.83      261.06     10.25 o 
   9  -2   2      495.72      519.76     16.23 o 
  10  -2   2       29.57       42.41      9.28 o 
  11  -2   2       27.21       27.77      5.86 o 
  12  -2   2      389.13      384.01     14.57 o 
  13  -2   2       21.99       14.80      5.95 o 
 -12  -1   2       20.95       24.22      8.14 o 
 -11  -1   2       89.79       96.12      8.90 o 
 -10  -1   2       36.30       35.84      5.96 o 
  -9  -1   2      263.58      262.56     11.24 o 
  -8  -1   2      142.63      136.01      9.81 o 
  -7  -1   2      350.46      335.85     11.74 o 
  -6  -1   2      684.82      701.22     10.23 o 
  -5  -1   2       67.62       65.41      3.53 o 
  -4  -1   2     1415.75     1436.41     15.03 o 
  -3  -1   2        0.04       -0.45      1.32 o 
  -2  -1   2      672.14      605.78     16.85 o 
  -1  -1   2     6572.69     6753.24     48.18 o 
   0  -1   2     2590.02     2498.91     23.03 o 
   1  -1   2      165.02      123.66      2.74 o 
   2  -1   2     1543.05     1598.98     14.15 o 
   3  -1   2      791.16      819.80      9.36 o 
   4  -1   2      297.42      273.22      5.43 o 
   5  -1   2       15.19        9.79      5.19 o 
   6  -1   2        2.97        2.09      1.69 o 
   7  -1   2       63.53       74.27      3.59 o 
   8  -1   2      893.39      898.17     17.80 o 
   9  -1   2        5.08        8.55      4.66 o 
  10  -1   2      538.42      507.91     14.97 o 
  11  -1   2        9.85        7.07      6.34 o 
  12  -1   2      118.91      125.33     22.57 o 
  13  -1   2       13.58       10.48      5.70 o 
 -12   0   2       80.77       90.94      7.88 o 
 -11   0   2        0.85        0.19      4.57 o 
 -10   0   2        8.51        1.72      5.98 o 
  -9   0   2       17.03       11.12     14.07 o 
  -8   0   2     1070.36     1082.31     23.04 o 
  -7   0   2      618.81      593.95     14.31 o 
  -6   0   2       10.19       11.02      3.03 o 
  -5   0   2        0.01        1.53      2.12 o 
  -4   0   2     4746.75     4569.64     36.45 o 
  -3   0   2      441.12      463.13      7.55 o 
  -2   0   2     2355.91     2613.28     21.34 o 
  -1   0   2      226.76      230.17      4.21 o 
   0   0   2      267.27      276.81      3.98 o 
   1   0   2      385.94      380.79      5.85 o 
   2   0   2    15119.47    14353.20     98.81 o 
   3   0   2     1287.29     1220.43     12.06 o 
   4   0   2      139.85      139.11      4.22 o 
   5   0   2        7.76        9.43      1.83 o 
   6   0   2       42.92       53.44      5.61 o 
   7   0   2      192.08      155.18      7.62 o 
   8   0   2      144.79      146.53     13.50 o 
   9   0   2      477.20      481.55     16.68 o 
  10   0   2      171.91      170.89     20.99 o 
  11   0   2       14.79        9.26      4.72 o 
  12   0   2       29.47       35.80     10.14 o 
  13   0   2       27.38       23.00      5.96 o 
 -12   1   2       20.23       21.07     10.20 o 
 -11   1   2        3.19        1.12      3.77 o 
 -10   1   2      302.01      334.27     12.91 o 
  -9   1   2      230.34      250.78     11.77 o 
  -8   1   2      171.85      160.73      9.28 o 
  -7   1   2       48.30       46.82      5.27 o 
  -6   1   2       18.13        9.10      3.30 o 
  -5   1   2       41.51       49.95      3.95 o 
  -4   1   2       15.20       10.47      2.61 o 
  -3   1   2     1635.94     1698.31     16.09 o 
  -2   1   2       98.76       91.27      3.37 o 
  -1   1   2     1790.96     1867.45     15.62 o 
   0   1   2      511.27      531.42      7.82 o 
   1   1   2      686.11      633.62     14.15 o 
   2   1   2      111.05      127.74      3.04 o 
   3   1   2      702.48      694.90     16.11 o 
   4   1   2        0.77        0.70      1.43 o 
   5   1   2      340.91      297.51     13.23 o 
   6   1   2      121.01      130.73      4.60 o 
   7   1   2      892.05      918.57     12.07 o 
   8   1   2     1207.27     1157.53     20.10 o 
   9   1   2       50.33       49.81      6.26 o 
  10   1   2       47.58       44.90      6.20 o 
  11   1   2       30.14       29.76      5.83 o 
  12   1   2      156.50      155.12     14.56 o 
  13   1   2       34.34       49.45     18.07 o 
 -12   2   2       50.44       60.80      7.96 o 
 -11   2   2       12.52       13.32      4.28 o 
 -10   2   2      625.99      622.25     17.21 o 
  -9   2   2      200.88      201.43     11.38 o 
  -8   2   2      291.89      298.02     23.62 o 
  -7   2   2       27.19       31.54      4.80 o 
  -6   2   2      366.09      327.12     11.11 o 
  -5   2   2       17.84       26.91      2.73 o 
  -4   2   2        1.85        1.45      2.06 o 
  -3   2   2      375.21      373.29      6.36 o 
  -2   2   2    10807.76    10496.99     74.58 o 
  -1   2   2      858.66      899.48      9.35 o 
   0   2   2       65.34       66.39      2.47 o 
   1   2   2      261.42      337.80      4.79 o 
   2   2   2    13957.83    14309.49    181.71 o 
   3   2   2      925.00      976.78     10.60 o 
   4   2   2        4.23        2.24      1.49 o 
   5   2   2      568.58      620.93      9.15 o 
   6   2   2       73.51       91.83     10.17 o 
   7   2   2     1684.55     1722.43     18.99 o 
   8   2   2     1422.47     1391.80     22.34 o 
   9   2   2        0.06       -4.14      4.19 o 
  10   2   2       13.95       10.04      4.49 o 
  11   2   2        1.23        0.83      4.27 o 
  12   2   2      101.19      106.47     15.11 o 
  13   2   2        5.87        2.52      5.17 o 
 -12   3   2      240.63      271.84     13.93 o 
 -11   3   2       34.15       37.85      8.08 o 
 -10   3   2       88.67       79.85      7.20 o 
  -9   3   2       86.03       83.42      7.82 o 
  -8   3   2      311.76      295.40     11.30 o 
  -7   3   2       86.18       88.34      6.80 o 
  -6   3   2      167.10      150.23      5.59 o 
  -5   3   2       22.17       21.98      3.35 o 
  -4   3   2     1506.71     1558.12     16.52 o 
  -3   3   2      671.29      706.34      9.46 o 
  -2   3   2     2504.79     2369.03     20.64 o 
  -1   3   2     5175.70     5360.64     40.12 o 
   0   3   2       19.95       30.30      1.90 o 
   1   3   2     1188.37     1308.52     13.77 o 
   2   3   2     1218.68     1152.15     10.64 o 
   3   3   2     2902.41     3070.42     30.03 o 
   4   3   2     1120.34     1219.66     13.58 o 
   5   3   2     4871.01     5154.30     41.86 o 
   6   3   2      448.82      465.86      8.68 o 
   7   3   2       20.15        7.47      2.55 o 
   8   3   2      442.92      454.65     12.49 o 
   9   3   2      326.82      363.04     12.14 o 
  10   3   2       53.14       54.45      6.52 o 
  11   3   2       69.91       97.30      8.87 o 
  12   3   2        8.23       14.65      5.41 o 
  13   3   2       19.54       24.51      9.94 o 
 -12   4   2      648.69      662.54     19.38 o 
 -11   4   2       33.84       36.64      6.44 o 
 -10   4   2      399.87      395.65     21.11 o 
  -9   4   2       11.96       13.30      3.99 o 
  -8   4   2      183.03      183.18      8.13 o 
  -7   4   2       92.09       90.04      6.82 o 
  -6   4   2       52.78       57.85      4.37 o 
  -5   4   2      226.18      223.51      8.06 o 
  -4   4   2     1485.12     1305.74     15.11 o 
  -3   4   2       20.48       17.05      1.90 o 
  -2   4   2        8.91        0.70      1.29 o 
  -1   4   2       23.46       23.98      3.33 o 
   0   4   2       18.64       20.64      3.85 o 
   1   4   2     3022.35     3188.61     26.13 o 
   2   4   2     1211.18     1190.56     12.85 o 
   3   4   2      603.02      637.63      9.00 o 
   4   4   2       15.52       17.87      2.36 o 
   5   4   2     1227.76     1284.19     25.50 o 
   6   4   2      466.45      507.80     25.17 o 
   7   4   2       95.16      112.60      8.99 o 
   8   4   2       89.67       87.34      5.38 o 
   9   4   2       16.69        7.99      6.40 o 
  10   4   2      108.47      120.81     13.04 o 
  11   4   2      103.67       86.44      8.41 o 
  12   4   2        3.04        5.45      4.96 o 
  13   4   2       30.03       37.78      7.12 o 
 -12   5   2       11.83        7.70      7.25 o 
 -11   5   2       65.87       47.37     17.69 o 
 -10   5   2      140.41      182.34     11.11 o 
  -9   5   2        8.17       11.42      4.48 o 
  -8   5   2      660.43      653.80     15.86 o 
  -7   5   2      883.70      884.71     17.50 o 
  -6   5   2      802.84      787.49     12.73 o 
  -5   5   2      712.82      696.15     11.20 o 
  -4   5   2      921.64      911.42     19.99 o 
  -3   5   2      739.92      774.41     10.51 o 
  -2   5   2        1.23        1.36      2.84 o 
  -1   5   2     1635.49     1468.81     14.43 o 
   0   5   2      479.05      417.36     18.85 o 
   1   5   2       68.66       83.07      5.89 o 
   2   5   2     2764.56     2661.36     23.98 o 
   3   5   2     3454.30     3497.64     30.38 o 
   4   5   2        5.28        6.43      2.13 o 
   5   5   2        3.01        6.13      2.38 o 
   6   5   2      136.35      135.53      5.95 o 
   7   5   2      367.48      381.29     11.63 o 
   8   5   2       13.35       17.57      3.66 o 
   9   5   2      163.56      166.62      9.74 o 
  10   5   2      114.56      136.08      9.47 o 
  11   5   2       32.40       44.52      6.80 o 
  12   5   2        0.13       -0.70      4.67 o 
 -11   6   2       32.84       33.09      8.30 o 
 -10   6   2       23.99       12.51      6.72 o 
  -9   6   2       58.15       42.02      8.07 o 
  -8   6   2        1.72        2.77      3.86 o 
  -7   6   2      334.30      359.94      9.36 o 
  -6   6   2     2014.92     1991.80     22.76 o 
  -5   6   2     2041.60     2021.27     22.01 o 
  -4   6   2       44.39       59.56      5.97 o 
  -3   6   2     2976.70     2902.55     26.34 o 
  -2   6   2      432.58      423.53     14.08 o 
  -1   6   2      658.14      700.83     23.90 o 
   0   6   2       10.74        5.30      1.58 o 
   1   6   2        0.52        2.71      1.64 o 
   2   6   2       26.84       29.14      2.77 o 
   3   6   2     1046.48      962.95     12.97 o 
   4   6   2      591.18      637.51     10.78 o 
   5   6   2     1632.96     1588.73     19.13 o 
   6   6   2       20.03       29.35      3.78 o 
   7   6   2      406.77      364.80      9.41 o 
   8   6   2        0.11        2.86      3.07 o 
   9   6   2      361.56      354.97     13.93 o 
  10   6   2      202.30      193.65     11.38 o 
  11   6   2      564.99      581.94     23.73 o 
  12   6   2       51.23       52.47      7.73 o 
 -11   7   2       13.25       13.78      7.53 o 
 -10   7   2        1.87       -4.95      5.45 o 
  -9   7   2      418.01      427.84     27.16 o 
  -8   7   2       70.70       75.21      9.98 o 
  -7   7   2       16.18       12.58      4.60 o 
  -6   7   2      536.06      506.77     13.68 o 
  -5   7   2      716.02      665.96     15.19 o 
  -4   7   2       98.50       88.65      8.95 o 
  -3   7   2     1794.64     1744.99     24.70 o 
  -2   7   2      194.71      167.84      7.64 o 
  -1   7   2      354.09      350.53      9.80 o 
   0   7   2       64.55       70.21      3.29 o 
   1   7   2      315.58      318.86      6.83 o 
   2   7   2       25.11       30.53      3.02 o 
   3   7   2       46.98       46.95      3.80 o 
   4   7   2       69.48       69.46      4.66 o 
   5   7   2     2113.88     2149.30     24.10 o 
   6   7   2       62.90       65.68      5.15 o 
   7   7   2      135.39      146.05      6.57 o 
   8   7   2      319.87      319.79      9.68 o 
   9   7   2        0.02       -3.71      3.91 o 
  10   7   2        0.09       -4.22     11.14 o 
  11   7   2      164.29      175.38     27.23 o 
 -11   8   2        5.38        2.15      6.80 o 
 -10   8   2       26.22       17.75      7.69 o 
  -9   8   2       87.14       87.51     11.25 o 
  -8   8   2       52.01       65.59      9.97 o 
  -7   8   2      173.34      154.94     11.90 o 
  -6   8   2      226.79      232.09     23.29 o 
  -5   8   2       16.12       18.59      4.86 o 
  -4   8   2        7.24        6.14      4.10 o 
  -3   8   2     1354.97     1331.44     32.78 o 
  -2   8   2       44.00       45.94      5.37 o 
  -1   8   2      568.47      540.27     30.74 o 
   0   8   2       79.75       79.58      6.21 o 
   1   8   2      110.30      100.69      6.77 o 
   2   8   2       52.99       44.93     10.46 o 
   3   8   2      321.57      343.73     20.22 o 
   4   8   2      100.10       89.61      5.49 o 
   5   8   2      292.01      309.08      8.96 o 
   6   8   2        0.19        1.81      3.23 o 
   7   8   2      201.04      194.54      8.75 o 
   8   8   2      387.45      383.05     10.91 o 
   9   8   2       60.56       72.12      7.37 o 
  10   8   2       51.54       64.98      7.56 o 
  11   8   2        0.02       -1.88      5.65 o 
 -10   9   2       22.45       20.90      8.06 o 
  -9   9   2       68.86       94.46     11.60 o 
  -8   9   2       66.14       60.74     14.21 o 
  -7   9   2      518.75      518.72     15.25 o 
  -6   9   2      262.58      267.75     15.57 o 
  -5   9   2      884.76      867.44     19.17 o 
  -4   9   2      551.40      514.38     14.42 o 
  -3   9   2      148.61      139.54      9.98 o 
  -2   9   2      142.02      147.15     11.29 o 
  -1   9   2       18.25       21.62      8.56 o 
   0   9   2      230.48      240.30     21.46 o 
   1   9   2       29.06       23.90      4.42 o 
   2   9   2      590.37      590.89     14.49 o 
   3   9   2     1631.60     1612.06     20.42 o 
   4   9   2      355.96      350.65     20.02 o 
   5   9   2       78.15       81.18      7.60 o 
   6   9   2      564.09      570.50     12.61 o 
   7   9   2       30.41       32.79      4.62 o 
   8   9   2       13.01       18.81      3.84 o 
   9   9   2      110.95      103.78      8.73 o 
  10   9   2      138.09      163.26     17.79 o 
  -9  10   2        0.09       -3.03      6.15 o 
  -8  10   2       64.44       70.45     10.53 o 
  -7  10   2       45.79       45.61      5.73 o 
  -6  10   2       45.59       39.89      6.34 o 
  -5  10   2      510.55      504.68     19.33 o 
  -4  10   2      746.09      732.11     39.86 o 
  -3  10   2      469.60      464.76     14.43 o 
  -2  10   2       47.97       42.91      5.99 o 
  -1  10   2        1.85       -1.31      3.73 o 
   0  10   2      558.97      553.70     14.74 o 
   1  10   2        0.02        1.26      3.89 o 
   2  10   2      275.96      293.21     21.75 o 
   3  10   2      681.38      729.77     16.82 o 
   4  10   2      385.89      375.83     26.83 o 
   5  10   2       75.43       76.79     12.84 o 
   6  10   2      515.54      503.73     11.07 o 
   7  10   2       50.53       53.69      5.71 o 
   8  10   2       41.20       49.36      8.90 o 
   9  10   2       38.30       39.05      7.96 o 
  10  10   2        3.64       -3.97      5.59 o 
  -8  11   2      130.07      153.51     14.66 o 
  -7  11   2        1.17        8.82      7.54 o 
  -6  11   2       57.97       62.76      7.76 o 
  -5  11   2       13.89       16.11      5.48 o 
  -4  11   2      133.80      140.57      9.92 o 
  -3  11   2      101.34       97.54      8.40 o 
  -2  11   2       14.81       21.46      5.03 o 
  -1  11   2       72.40       62.67      6.91 o 
   0  11   2      663.06      684.78     16.89 o 
   1  11   2        3.30        4.35      4.01 o 
   2  11   2      731.99      723.58     17.29 o 
   3  11   2       93.70       99.13      9.18 o 
   4  11   2      251.03      239.30     11.13 o 
   5  11   2       33.60       44.62      6.20 o 
   6  11   2        2.44       -0.19      4.02 o 
   7  11   2        4.61        2.19      3.88 o 
   8  11   2      176.87      200.05      9.17 o 
   9  11   2        0.87       -2.20      5.86 o 
  -7  12   2        1.90        2.23      5.11 o 
  -6  12   2      412.27      435.04     16.09 o 
  -5  12   2      168.40      195.93     12.44 o 
  -4  12   2       93.75       85.62      8.65 o 
  -3  12   2        7.78        4.87      4.49 o 
  -2  12   2       46.63       38.58      6.54 o 
  -1  12   2        1.90        0.19      4.28 o 
   0  12   2        5.78        5.67      4.34 o 
   1  12   2      134.15      134.02      9.51 o 
   2  12   2      105.19      107.91      8.71 o 
   3  12   2       40.27       35.79      7.80 o 
   4  12   2       14.01       10.66      4.78 o 
   5  12   2       15.58       13.43      5.28 o 
   6  12   2       23.23       24.93      5.72 o 
   7  12   2        0.03        0.15      4.62 o 
   8  12   2       10.43        4.44      8.85 o 
  -6  13   2        3.60        5.82      5.55 o 
  -5  13   2       38.65       30.98      6.84 o 
  -4  13   2      156.42      175.27     15.60 o 
  -3  13   2        2.37       -3.09      5.60 o 
  -2  13   2      382.49      431.94     15.64 o 
  -1  13   2        0.16        2.92      4.83 o 
   0  13   2      102.89       98.38      9.11 o 
   1  13   2      149.55      134.75     10.17 o 
   2  13   2      225.15      244.69     22.03 o 
   3  13   2        0.46        0.76      4.85 o 
   4  13   2      372.06      394.92     20.22 o 
   5  13   2      114.15      112.69      9.59 o 
   6  13   2       62.05       74.94      8.64 o 
  -4  14   2        2.07        2.22      5.32 o 
  -3  14   2        1.04       -2.90      5.02 o 
  -2  14   2      172.61      176.34     16.09 o 
  -1  14   2       62.61       63.90      8.13 o 
   0  14   2      166.01      164.31     11.83 o 
   1  14   2       45.98       35.73      6.78 o 
   2  14   2        5.82        5.05      5.10 o 
   3  14   2      102.78       91.20      9.12 o 
   4  14   2       72.91       64.98     11.09 o 
  -1 -14   3        0.19       -8.01      5.34 o 
   0 -14   3       23.75       14.60      7.31 o 
   1 -14   3       17.52       27.71      8.42 o 
   2 -14   3      216.57      206.36     16.66 o 
   3 -14   3        2.43        1.42      6.29 o 
  -4 -13   3       75.27       76.32     11.47 o 
  -3 -13   3        0.92        4.51      6.35 o 
  -2 -13   3      117.32      131.27     13.32 o 
  -1 -13   3       14.69       -0.91      7.37 o 
   0 -13   3      102.49      112.75     13.65 o 
   1 -13   3        8.67        5.30     11.33 o 
   2 -13   3        9.54        9.42      7.22 o 
   3 -13   3        1.09       -7.14      4.76 o 
   4 -13   3       52.66       50.04      7.30 o 
   5 -13   3        8.89       12.68      5.81 o 
   6 -13   3       16.55       23.60      6.56 o 
  -6 -12   3      241.97      266.02     15.25 o 
  -5 -12   3        6.23        5.58      6.60 o 
  -4 -12   3      121.52      147.70     13.85 o 
  -3 -12   3       62.11       55.58      9.68 o 
  -2 -12   3       14.67       17.49      6.70 o 
  -1 -12   3       53.74       53.36      9.29 o 
   0 -12   3        1.21       -0.98      5.13 o 
   1 -12   3        2.24        2.52      5.20 o 
   2 -12   3       16.78       -1.02      5.52 o 
   3 -12   3        0.06        1.40     13.61 o 
   4 -12   3      223.97      227.55     12.86 o 
   5 -12   3       13.67        4.67      4.97 o 
   6 -12   3      139.61      152.37     11.34 o 
   7 -12   3       36.48       21.44      6.29 o 
  -7 -11   3        0.35       -3.33      4.70 o 
  -6 -11   3        7.24        8.69      5.19 o 
  -5 -11   3       32.41       27.97      5.85 o 
  -4 -11   3      207.24      202.71     15.27 o 
  -3 -11   3      225.42      237.44     15.99 o 
  -2 -11   3      159.12      157.34     13.00 o 
  -1 -11   3       95.36       91.66     10.21 o 
   0 -11   3        3.89        0.44      4.73 o 
   1 -11   3        2.82        0.15      3.71 o 
   2 -11   3        2.97        0.79      3.98 o 
   3 -11   3      168.77      163.04     16.65 o 
   4 -11   3      104.85      108.71      9.49 o 
   5 -11   3        0.39       -4.42      4.22 o 
   6 -11   3       22.88       30.01      6.17 o 
   7 -11   3        4.10        0.28      4.54 o 
   8 -11   3        1.88       -1.86     13.50 o 
   9 -11   3        0.76        7.85      6.70 o 
  -8 -10   3       74.55       88.76     11.78 o 
  -7 -10   3       12.31        4.13      4.73 o 
  -6 -10   3      129.24      110.54      9.18 o 
  -5 -10   3      128.44      134.35      9.64 o 
  -4 -10   3       61.40       54.74      6.65 o 
  -3 -10   3        3.19        5.60      9.73 o 
  -2 -10   3      262.24      272.29     11.03 o 
  -1 -10   3      100.14       82.68      9.42 o 
   0 -10   3      220.08      231.81     13.41 o 
   1 -10   3      116.03      135.40      8.63 o 
   2 -10   3       98.14       83.01      7.27 o 
   3 -10   3        3.94        5.64      4.06 o 
   4 -10   3        9.94        7.46      4.35 o 
   5 -10   3       34.09       22.26      5.57 o 
   6 -10   3       25.02       32.09      5.97 o 
   7 -10   3        0.94        4.24      4.61 o 
   8 -10   3       14.14       10.15      5.11 o 
   9 -10   3        0.59       -0.75      6.33 o 
  10 -10   3       11.84        8.50      7.81 o 
  -9  -9   3        2.83        0.65      6.33 o 
  -8  -9   3      179.92      154.93     13.71 o 
  -7  -9   3        1.03       -3.76      3.99 o 
  -6  -9   3      208.06      225.85     12.26 o 
  -5  -9   3       57.52       68.57      7.64 o 
  -4  -9   3     1211.91     1234.43     52.00 o 
  -3  -9   3      122.45      130.45     15.49 o 
  -2  -9   3       13.85       14.52      4.27 o 
  -1  -9   3       30.69       38.78      4.11 o 
   0  -9   3      188.30      193.10      7.30 o 
   1  -9   3       36.11       48.61      5.57 o 
   2  -9   3      646.69      639.91     16.14 o 
   3  -9   3     1396.53     1368.02     23.39 o 
   4  -9   3       30.77       21.91      5.11 o 
   5  -9   3      103.41       97.50     13.51 o 
   6  -9   3       74.55       70.51      7.43 o 
   7  -9   3       64.71       68.90     11.04 o 
   8  -9   3      198.42      183.01     14.35 o 
   9  -9   3       40.85       47.57      9.17 o 
  10  -9   3       15.68       13.87      9.34 o 
  -9  -8   3       31.04       35.01      8.33 o 
  -8  -8   3       27.95       21.58      7.05 o 
  -7  -8   3      222.89      238.96     18.69 o 
  -6  -8   3       21.29       17.69      4.92 o 
  -5  -8   3       54.45       49.87      6.28 o 
  -4  -8   3      472.41      459.62     18.99 o 
  -3  -8   3       97.65      112.86     10.67 o 
  -2  -8   3      363.60      351.20     14.90 o 
  -1  -8   3      907.86      995.67     18.00 o 
   0  -8   3        0.08        0.20      2.36 o 
   1  -8   3      943.09      963.07     13.97 o 
   2  -8   3       17.83       22.12      4.57 o 
   3  -8   3     1651.52     1596.42     19.17 o 
   4  -8   3      170.83      166.41      9.20 o 
   5  -8   3     1561.04     1487.48     25.11 o 
   6  -8   3       97.33       82.04      9.83 o 
   7  -8   3      593.07      548.69     15.38 o 
   8  -8   3       38.43       48.34      8.92 o 
   9  -8   3       13.64       12.67      6.59 o 
  10  -8   3        2.16       -1.19      6.57 o 
  11  -8   3       15.60       12.06      7.58 o 
 -10  -7   3      138.01      155.28     14.27 o 
  -9  -7   3       10.41        7.37      6.04 o 
  -8  -7   3      100.15      119.49     11.66 o 
  -7  -7   3       72.00       68.70     10.01 o 
  -6  -7   3      218.09      214.02     23.19 o 
  -5  -7   3      349.02      329.05     21.88 o 
  -4  -7   3      120.85      130.00      6.23 o 
  -3  -7   3      144.19      142.91      7.12 o 
  -2  -7   3      542.69      553.73     11.14 o 
  -1  -7   3      103.92       99.75      6.14 o 
   0  -7   3       53.97       53.46      3.90 o 
   1  -7   3      411.46      397.40      9.20 o 
   2  -7   3      659.99      663.65     10.88 o 
   3  -7   3       28.21       31.88      3.35 o 
   4  -7   3       14.07       13.06      4.00 o 
   5  -7   3       40.15       40.26      4.07 o 
   6  -7   3       32.42       38.17      4.25 o 
   7  -7   3      169.01      157.25      8.59 o 
   8  -7   3        0.20       -1.86      3.83 o 
   9  -7   3       28.16       23.76      7.10 o 
  10  -7   3        5.99       -3.08      6.18 o 
  11  -7   3       51.37       41.61      9.35 o 
  12  -7   3        5.59        5.74      6.84 o 
 -11  -6   3       19.14       25.73      7.99 o 
 -10  -6   3        1.05       -6.59      4.39 o 
  -9  -6   3       10.00       12.58      9.25 o 
  -8  -6   3      160.97      173.53     14.43 o 
  -7  -6   3     1075.44     1114.84     17.67 o 
  -6  -6   3       49.88       39.94      4.60 o 
  -5  -6   3     2399.66     2326.94     43.23 o 
  -4  -6   3      172.24      168.35     12.83 o 
  -3  -6   3       90.94       98.46      5.18 o 
  -2  -6   3      463.08      442.81     16.71 o 
  -1  -6   3      198.38      169.95      8.16 o 
   0  -6   3      121.62      118.15      8.32 o 
   1  -6   3     2516.55     2571.87     24.64 o 
   2  -6   3     1161.98     1149.78     37.55 o 
   3  -6   3      205.43      209.15      6.20 o 
   4  -6   3       47.14       48.28      3.87 o 
   5  -6   3      235.81      222.71     13.26 o 
   6  -6   3      153.16      157.65      6.91 o 
   7  -6   3        0.08       -1.49      5.57 o 
   8  -6   3       91.18       90.61      6.07 o 
   9  -6   3        4.06        3.92      4.13 o 
  10  -6   3        0.11       -5.70      3.80 o 
  11  -6   3       54.05       48.21      9.33 o 
  12  -6   3       56.59       56.91     10.33 o 
 -11  -5   3       85.46       94.15     11.74 o 
 -10  -5   3       16.01       19.14     12.37 o 
  -9  -5   3      189.71      210.31     34.82 o 
  -8  -5   3        0.84       -1.37      3.71 o 
  -7  -5   3      228.28      202.56      8.10 o 
  -6  -5   3      124.18      135.30      9.33 o 
  -5  -5   3     2102.91     2061.09     23.04 o 
  -4  -5   3      151.87      149.89      5.76 o 
  -3  -5   3       75.78       84.17      4.31 o 
  -2  -5   3      154.62      192.73      5.62 o 
  -1  -5   3     2687.84     2653.18     24.39 o 
   0  -5   3      170.98      214.05      7.79 o 
   1  -5   3        7.99       19.93      2.43 o 
   2  -5   3     1985.76     2046.67     20.24 o 
   3  -5   3      297.92      289.62     11.26 o 
   4  -5   3        7.94        3.60      3.62 o 
   5  -5   3      685.46      619.26     17.15 o 
   6  -5   3       95.85       91.10      6.32 o 
   7  -5   3      213.11      225.15      8.83 o 
   8  -5   3      288.06      267.71      8.59 o 
   9  -5   3      113.30      107.78      8.37 o 
  10  -5   3      242.33      221.70     11.20 o 
  11  -5   3        0.72        4.76      4.76 o 
  12  -5   3       66.21       72.18      8.44 o 
 -11  -4   3      156.78      150.86     13.76 o 
 -10  -4   3        7.99        7.65      4.73 o 
  -9  -4   3      309.30      304.93     12.29 o 
  -8  -4   3      168.57      167.28     14.75 o 
  -7  -4   3     1352.43     1318.84     22.36 o 
  -6  -4   3       54.99       61.75      4.67 o 
  -5  -4   3      322.41      324.99      8.30 o 
  -4  -4   3      271.28      278.58      6.93 o 
  -3  -4   3        5.69       12.46      2.19 o 
  -2  -4   3      362.43      353.92     11.92 o 
  -1  -4   3     2777.56     2638.76     28.55 o 
   0  -4   3     3916.95     4042.79     32.83 o 
   1  -4   3     3049.28     3056.19     26.24 o 
   2  -4   3     4653.23     4593.73     42.94 o 
   3  -4   3      281.58      287.54     10.03 o 
   4  -4   3     1760.81     1779.10     18.82 o 
   5  -4   3      148.49      148.53     10.63 o 
   6  -4   3      373.64      316.73     19.31 o 
   7  -4   3      245.43      218.85      7.16 o 
   8  -4   3      163.60      150.79      7.86 o 
   9  -4   3       15.62       10.33      4.65 o 
  10  -4   3      423.07      404.56     13.48 o 
  11  -4   3      109.61      100.02      9.00 o 
  12  -4   3       15.10       23.13      8.55 o 
  13  -4   3       62.37       74.94     32.44 o 
 -12  -3   3        0.05        2.94      5.80 o 
 -11  -3   3        2.03       -2.97      4.01 o 
 -10  -3   3      125.21      129.31     10.90 o 
  -9  -3   3      126.54      131.25      9.26 o 
  -8  -3   3      139.01      142.26      9.14 o 
  -7  -3   3     1058.49     1059.88     19.45 o 
  -6  -3   3       66.70       89.85      6.83 o 
  -5  -3   3       47.34       43.14      3.64 o 
  -4  -3   3      904.43      886.97     12.01 o 
  -3  -3   3      354.63      344.28     10.68 o 
  -2  -3   3       70.91       79.23      3.92 o 
  -1  -3   3        6.34        6.66      3.24 o 
   0  -3   3      171.10      211.55     10.22 o 
   1  -3   3     1246.16     1142.54     12.07 o 
   2  -3   3     1903.66     1832.18     17.40 o 
   3  -3   3      414.57      429.80     16.58 o 
   4  -3   3        4.26       -0.45      1.65 o 
   5  -3   3       20.61       22.65      2.76 o 
   6  -3   3     1026.73     1112.09     34.53 o 
   7  -3   3      596.47      622.80     11.01 o 
   8  -3   3        0.04       -2.13      2.59 o 
   9  -3   3        1.34        2.00      4.33 o 
  10  -3   3      137.76      136.53      9.50 o 
  11  -3   3       60.63       52.23      7.62 o 
  12  -3   3        3.70        1.38      5.01 o 
  13  -3   3      106.77      103.55     16.54 o 
 -12  -2   3        3.08       -6.23      4.34 o 
 -11  -2   3      305.06      288.36     13.25 o 
 -10  -2   3      818.54      810.18     29.41 o 
  -9  -2   3      139.83      145.36      9.65 o 
  -8  -2   3       41.36       50.63      6.24 o 
  -7  -2   3      190.09      187.08     19.28 o 
  -6  -2   3      101.04      112.08      5.62 o 
  -5  -2   3        1.10       -0.35      2.32 o 
  -4  -2   3       68.11       66.02      3.71 o 
  -3  -2   3        0.12       -2.07      1.38 o 
  -2  -2   3      804.61      740.83      8.98 o 
  -1  -2   3      822.44      809.98     11.78 o 
   0  -2   3      178.10      169.56      3.58 o 
   1  -2   3      426.75      392.39      5.89 o 
   2  -2   3     2038.96     2038.00     18.28 o 
   3  -2   3        3.77        3.99      1.69 o 
   4  -2   3     2940.53     2878.17     59.64 o 
   5  -2   3     1624.14     1621.47     17.35 o 
   6  -2   3      806.52      817.05     11.85 o 
   7  -2   3      317.05      287.79      8.08 o 
   8  -2   3     1221.86     1157.07     22.74 o 
   9  -2   3      289.39      243.19     10.63 o 
  10  -2   3      283.75      315.16     12.09 o 
  11  -2   3        1.18       -3.21      4.14 o 
  12  -2   3       39.56       35.74      6.61 o 
  13  -2   3       50.49       66.11     13.00 o 
 -12  -1   3      154.78      146.67     11.13 o 
 -11  -1   3       87.52       79.94     16.14 o 
 -10  -1   3      716.45      688.09     36.13 o 
  -9  -1   3      319.00      323.97     16.05 o 
  -8  -1   3      534.37      529.34     15.33 o 
  -7  -1   3       45.44       41.18      5.35 o 
  -6  -1   3       70.73      104.09      4.94 o 
  -5  -1   3       33.91       26.13      2.80 o 
  -4  -1   3      312.42      338.78      7.53 o 
  -3  -1   3       76.47       88.09      6.74 o 
  -2  -1   3     6457.11     6282.42     46.88 o 
  -1  -1   3      580.14      606.65      7.10 o 
   0  -1   3      681.89      632.30      7.03 o 
   1  -1   3      472.12      538.90      7.44 o 
   2  -1   3     4981.89     5012.47     43.35 o 
   3  -1   3      180.39      177.13      4.49 o 
   4  -1   3     1354.43     1398.18     19.78 o 
   5  -1   3      476.05      465.89      7.96 o 
   6  -1   3      292.60      322.56      6.95 o 
   7  -1   3      199.25      217.85      6.20 o 
   8  -1   3     4417.94     4348.14    105.60 o 
   9  -1   3      170.71      148.37      9.16 o 
  10  -1   3      133.40      121.83      9.13 o 
  11  -1   3       83.17       87.25      8.37 o 
  12  -1   3        4.51        2.53      4.56 o 
  13  -1   3        5.38       -4.94      4.25 o 
 -12   0   3      204.49      197.00     12.72 o 
 -11   0   3        3.75        6.87      4.86 o 
 -10   0   3       20.45       28.60      5.64 o 
  -9   0   3      289.24      284.73     14.84 o 
  -8   0   3     1016.76      984.12     19.65 o 
  -7   0   3       60.60       60.42      5.98 o 
  -6   0   3       12.82        6.85      2.24 o 
  -5   0   3       57.89       67.31      5.16 o 
  -4   0   3       92.30       58.59      7.40 o 
  -3   0   3       44.29       42.04      5.39 o 
  -2   0   3     1319.95     1346.08     13.43 o 
  -1   0   3     4788.17     4742.27     40.95 o 
   0   0   3     4199.44     3997.52     63.52 o 
   1   0   3      750.05      901.73      9.02 o 
   2   0   3        1.39        8.10      1.86 o 
   3   0   3      104.04      100.84      3.65 o 
   4   0   3       50.28       67.04      3.31 o 
   5   0   3     1880.13     1791.83     28.78 o 
   6   0   3      436.12      420.87      7.90 o 
   7   0   3       27.69       32.02      3.10 o 
   8   0   3     2584.49     2586.40     32.79 o 
   9   0   3      325.60      296.06     11.22 o 
  10   0   3     2019.03     2022.68     46.91 o 
  11   0   3      714.73      697.16     18.13 o 
  12   0   3       16.61        8.41      5.22 o 
  13   0   3       80.58       80.65      8.81 o 
 -12   1   3       82.33       89.42      9.18 o 
 -11   1   3        2.94       -2.20      4.14 o 
 -10   1   3      426.96      444.71     30.44 o 
  -9   1   3       19.42        4.82      4.29 o 
  -8   1   3       83.10       89.24      7.36 o 
  -7   1   3      186.18      196.94     14.84 o 
  -6   1   3       60.95       71.13      4.05 o 
  -5   1   3       59.31       59.20      3.68 o 
  -4   1   3      288.13      231.39     13.43 o 
  -3   1   3      728.48      792.65     10.09 o 
  -2   1   3      259.18      292.49      5.59 o 
  -1   1   3      471.51      478.34      6.67 o 
   0   1   3     1099.13     1071.20     11.10 o 
   1   1   3      104.94      124.69      2.76 o 
   2   1   3     6852.52     6741.10     48.67 o 
   3   1   3     1385.22     1400.44     21.35 o 
   4   1   3        5.39        5.05      2.08 o 
   5   1   3     1194.44     1160.51     13.38 o 
   6   1   3      121.77      117.37      8.19 o 
   7   1   3     1846.48     1773.78     44.95 o 
   8   1   3      339.99      347.50      8.10 o 
   9   1   3      667.29      629.41     15.48 o 
  10   1   3      536.35      539.13     22.52 o 
  11   1   3        8.94        6.66      4.62 o 
  12   1   3        3.21       -0.47      7.84 o 
  13   1   3      122.21      164.67     11.79 o 
 -12   2   3       17.11       19.16      5.99 o 
 -11   2   3        9.66        7.67      5.64 o 
 -10   2   3      715.07      724.33     18.53 o 
  -9   2   3       17.75       17.36      5.61 o 
  -8   2   3      547.24      548.45     22.23 o 
  -7   2   3      563.02      588.76     14.31 o 
  -6   2   3     2342.31     2333.15     40.87 o 
  -5   2   3       11.78       17.75      2.66 o 
  -4   2   3       23.65       37.16      3.03 o 
  -3   2   3       63.03       91.86      7.14 o 
  -2   2   3     7279.66     7354.92     54.56 o 
  -1   2   3    18409.27    17770.49    123.05 o 
   0   2   3    63369.34    58516.07    715.36 o 
   1   2   3    16602.35    16485.67    113.81 o 
   2   2   3      875.51      862.35     11.70 o 
   3   2   3        0.24        6.39      4.35 o 
   4   2   3     2075.03     2053.49     21.72 o 
   5   2   3      997.43     1045.46     24.99 o 
   6   2   3      684.86      738.95     10.92 o 
   7   2   3     1483.54     1526.52     17.80 o 
   8   2   3      962.31      930.24     13.78 o 
   9   2   3      418.14      420.34     16.91 o 
  10   2   3      105.29      112.31     19.65 o 
  11   2   3      223.83      233.25     19.60 o 
  12   2   3       52.87       43.03      9.75 o 
  13   2   3       26.43       15.54      6.01 o 
 -12   3   3        1.61       -2.64      4.52 o 
 -11   3   3       22.98       31.58      6.05 o 
 -10   3   3      376.47      381.67     36.55 o 
  -9   3   3        6.16        6.68      9.81 o 
  -8   3   3      458.56      456.87     13.56 o 
  -7   3   3      364.73      359.10     11.34 o 
  -6   3   3      977.91      989.00     16.35 o 
  -5   3   3       71.19       62.74      3.99 o 
  -4   3   3      362.04      365.78      7.47 o 
  -3   3   3     3834.38     3802.09     32.01 o 
  -2   3   3      386.91      383.36      6.64 o 
  -1   3   3     1449.02     1458.93     14.41 o 
   0   3   3       38.39       46.83      3.56 o 
   1   3   3      191.17      207.73     11.03 o 
   2   3   3     1875.23     1763.80     16.12 o 
   3   3   3     2848.24     2722.84     38.47 o 
   4   3   3      525.29      552.23      9.38 o 
   5   3   3     2511.41     2577.52     28.52 o 
   6   3   3      472.64      518.01     12.51 o 
   7   3   3      677.51      655.28     11.14 o 
   8   3   3      318.77      329.75      8.49 o 
   9   3   3      155.32      147.10     20.64 o 
  10   3   3        9.75       15.64      4.80 o 
  11   3   3      734.35      704.14     68.58 o 
  12   3   3       97.53       97.11      8.90 o 
  13   3   3        5.22       -2.98      4.82 o 
 -12   4   3      280.70      311.86     14.94 o 
 -11   4   3       28.09       21.01      5.67 o 
 -10   4   3        3.68        4.63      4.43 o 
  -9   4   3      375.52      365.44     12.79 o 
  -8   4   3        2.07        1.35      3.89 o 
  -7   4   3      348.86      353.50     15.21 o 
  -6   4   3      171.44      158.63      7.23 o 
  -5   4   3       38.72       56.18      4.94 o 
  -4   4   3      291.86      308.19      7.04 o 
  -3   4   3      893.56      900.44     11.73 o 
  -2   4   3        0.08       -1.22      3.63 o 
  -1   4   3        0.57        1.33      1.47 o 
   0   4   3      204.64      187.24      8.12 o 
   1   4   3      193.23      163.31      4.20 o 
   2   4   3      238.91      180.43      4.47 o 
   3   4   3       37.17       46.56      8.33 o 
   4   4   3     1460.34     1600.31     16.92 o 
   5   4   3     2722.18     2680.30     32.66 o 
   6   4   3        0.03        2.46      1.98 o 
   7   4   3      119.47      119.33      6.46 o 
   8   4   3      310.83      325.54     10.42 o 
   9   4   3       45.83       45.37      9.25 o 
  10   4   3        5.68        6.47      4.09 o 
  11   4   3      321.78      341.57     13.03 o 
  12   4   3       14.78       14.51      5.36 o 
  13   4   3       52.66       50.64      9.94 o 
 -11   5   3        5.94        8.69      9.35 o 
 -10   5   3        1.43       -1.64      7.63 o 
  -9   5   3      106.97       89.50      8.07 o 
  -8   5   3      460.11      430.90     13.84 o 
  -7   5   3      585.93      615.84     14.89 o 
  -6   5   3        0.36        3.49      2.75 o 
  -5   5   3      320.72      351.44      8.31 o 
  -4   5   3      218.71      217.63      6.22 o 
  -3   5   3     1468.06     1388.65     15.86 o 
  -2   5   3      239.21      221.98      5.71 o 
  -1   5   3     1818.27     1839.97     18.01 o 
   0   5   3        0.28        0.89      1.91 o 
   1   5   3       69.94       89.21      3.43 o 
   2   5   3        1.04       -0.40      1.39 o 
   3   5   3     2497.20     2658.86     21.72 o 
   4   5   3      934.48     1010.81     13.36 o 
   5   5   3      118.10      179.17     18.67 o 
   6   5   3      642.37      663.83     11.38 o 
   7   5   3      663.76      648.89     12.00 o 
   8   5   3      172.93      164.41      7.28 o 
   9   5   3      424.47      465.98     22.10 o 
  10   5   3        0.01       -0.96      3.79 o 
  11   5   3        4.58        6.37      4.58 o 
  12   5   3       80.62       67.93     10.26 o 
 -11   6   3       12.95       24.54      8.25 o 
 -10   6   3       13.26       14.31      7.54 o 
  -9   6   3        3.13       -2.00      5.74 o 
  -8   6   3      175.56      165.58     10.91 o 
  -7   6   3     1225.36     1166.16     20.84 o 
  -6   6   3       21.61       21.94      3.59 o 
  -5   6   3     1319.28     1299.72     17.04 o 
  -4   6   3      707.60      726.46     11.45 o 
  -3   6   3      122.73      111.13      4.67 o 
  -2   6   3       84.36      105.61      5.61 o 
  -1   6   3     4100.38     3891.75     32.90 o 
   0   6   3      183.36      190.52      5.04 o 
   1   6   3      117.70      133.84      6.32 o 
   2   6   3      296.74      258.81      8.26 o 
   3   6   3      665.47      569.08     14.65 o 
   4   6   3      340.06      392.15      9.19 o 
   5   6   3      195.37      182.16      8.85 o 
   6   6   3      352.18      333.86     12.81 o 
   7   6   3      221.96      218.86      7.56 o 
   8   6   3        9.21        4.97      3.33 o 
   9   6   3      507.88      486.93     23.54 o 
  10   6   3      161.18      160.28     17.15 o 
  11   6   3      293.72      284.24     24.79 o 
  12   6   3      115.80      126.21     27.84 o 
 -11   7   3       12.70        4.50      6.38 o 
 -10   7   3        0.66        1.22      7.16 o 
  -9   7   3        2.37        9.31      8.38 o 
  -8   7   3       30.68       35.40      7.89 o 
  -7   7   3       51.31       39.29     16.31 o 
  -6   7   3      182.82      172.59      9.59 o 
  -5   7   3      286.66      251.61      9.98 o 
  -4   7   3      922.08      805.13     20.49 o 
  -3   7   3      873.22      863.14     11.70 o 
  -2   7   3      414.79      413.60     11.20 o 
  -1   7   3     2319.64     2401.68     26.18 o 
   0   7   3       65.28       62.59      3.47 o 
   1   7   3        9.31        9.56      2.29 o 
   2   7   3      322.29      299.34      7.16 o 
   3   7   3      773.22      748.04     12.11 o 
   4   7   3       42.62       46.43      6.01 o 
   5   7   3      582.50      565.72     10.04 o 
   6   7   3      443.59      441.05     10.40 o 
   7   7   3      138.27      143.50      7.32 o 
   8   7   3      229.70      220.15      8.53 o 
   9   7   3       17.69       16.40      4.79 o 
  10   7   3        8.07        7.71      5.87 o 
  11   7   3        5.92        0.30      7.35 o 
  12   7   3        7.68        6.35      8.11 o 
 -10   8   3       24.91        6.30      6.64 o 
  -9   8   3        0.32        0.72      5.83 o 
  -8   8   3        4.65       -1.68      5.67 o 
  -7   8   3        2.34        9.21      5.79 o 
  -6   8   3      108.09      106.35      8.29 o 
  -5   8   3       22.05       17.54      4.97 o 
  -4   8   3      650.02      708.94     14.09 o 
  -3   8   3      680.50      713.88     27.72 o 
  -2   8   3      258.41      270.47      9.96 o 
  -1   8   3       12.94       15.39      3.90 o 
   0   8   3      264.81      261.10     10.63 o 
   1   8   3       93.21      100.25      6.76 o 
   2   8   3       78.69       84.12      4.83 o 
   3   8   3       27.46       29.68      3.59 o 
   4   8   3       84.58       85.51      5.69 o 
   5   8   3      262.31      270.54      8.52 o 
   6   8   3       81.59       68.08      6.92 o 
   7   8   3      163.77      144.20     16.95 o 
   8   8   3      266.97      266.28      8.41 o 
   9   8   3        6.06        8.13      4.41 o 
  10   8   3        7.82        4.04      6.04 o 
  11   8   3        0.45       -0.47      6.66 o 
 -10   9   3       54.17       55.48     10.25 o 
  -9   9   3       19.07        8.49      8.23 o 
  -8   9   3       28.40       31.35      8.08 o 
  -7   9   3        0.01       -4.29      5.31 o 
  -6   9   3      420.90      435.23     14.07 o 
  -5   9   3      599.53      611.45     16.20 o 
  -4   9   3        2.97        1.43      4.94 o 
  -3   9   3        4.63       11.16      4.33 o 
  -2   9   3        0.34        2.40      3.70 o 
  -1   9   3       52.30       49.92      7.92 o 
   0   9   3        4.08        7.42      3.71 o 
   1   9   3      196.86      196.22      9.47 o 
   2   9   3      417.30      426.49     11.99 o 
   3   9   3      235.94      262.58      8.08 o 
   4   9   3      559.64      548.00     11.76 o 
   5   9   3        5.12        0.97      3.20 o 
   6   9   3      146.39      155.86      7.19 o 
   7   9   3       25.78       36.10      4.79 o 
   8   9   3       27.36       22.84      8.04 o 
   9   9   3       28.09       26.10      7.10 o 
  10   9   3        3.65       12.70      6.73 o 
  -9  10   3       10.90        7.66      6.81 o 
  -8  10   3       21.86       11.17      7.51 o 
  -7  10   3       40.05       33.51      8.09 o 
  -6  10   3      236.13      239.48     12.28 o 
  -5  10   3      217.32      193.60      9.71 o 
  -4  10   3      278.71      245.05     12.92 o 
  -3  10   3       95.93       95.75      8.13 o 
  -2  10   3      193.84      181.97     10.59 o 
  -1  10   3       99.90      106.34      8.12 o 
   0  10   3      103.05       89.58      7.46 o 
   1  10   3        8.39       15.84      7.35 o 
   2  10   3      340.75      328.67     11.43 o 
   3  10   3      220.43      211.45     22.91 o 
   4  10   3      999.22      991.74     16.37 o 
   5  10   3       52.52       60.30      5.44 o 
   6  10   3      481.63      480.57     12.09 o 
   7  10   3        3.37       -0.48      3.39 o 
   8  10   3        0.38        5.30      6.40 o 
   9  10   3        6.67        5.53      5.73 o 
  10  10   3        2.37        6.66      6.18 o 
  -8  11   3        0.83       -0.61      6.52 o 
  -7  11   3       59.27       43.42      9.27 o 
  -6  11   3        0.03       -3.39      4.20 o 
  -5  11   3       29.70       32.97      5.28 o 
  -4  11   3        0.08       -5.74      3.82 o 
  -3  11   3       18.91       20.80      5.21 o 
  -2  11   3        4.89       11.72      4.80 o 
  -1  11   3       70.02       61.80      7.02 o 
   0  11   3      198.70      210.00     17.09 o 
   1  11   3       75.79       78.72      7.41 o 
   2  11   3      308.21      331.03     20.43 o 
   3  11   3      134.98      139.50      9.32 o 
   4  11   3      104.32      111.90      8.52 o 
   5  11   3       14.28       12.82      4.50 o 
   6  11   3       17.77       13.20      7.46 o 
   7  11   3        6.65        7.40      4.27 o 
   8  11   3        6.41        5.56      4.66 o 
   9  11   3       22.60       32.07      7.81 o 
  -7  12   3        4.36       -0.48      6.63 o 
  -6  12   3       62.90       52.63      7.51 o 
  -5  12   3       68.87       63.50      6.97 o 
  -4  12   3      163.96      159.27     11.24 o 
  -3  12   3        0.07       -5.29      4.59 o 
  -2  12   3       60.82       72.11     11.73 o 
  -1  12   3       62.59       74.00      7.75 o 
   0  12   3       90.13       79.20      8.22 o 
   1  12   3       26.70       28.91      5.74 o 
   2  12   3        0.92        1.17      4.28 o 
   3  12   3       34.70       31.01      5.83 o 
   4  12   3       12.04        8.28      4.57 o 
   5  12   3       12.44        5.72      4.81 o 
   6  12   3       25.87       20.27      8.70 o 
   7  12   3        3.18       10.37      9.82 o 
   8  12   3       55.46       48.33     18.33 o 
  -6  13   3        0.36       -1.53      5.76 o 
  -5  13   3        1.94       -3.45      5.10 o 
  -4  13   3       23.76       21.07      6.12 o 
  -3  13   3        7.79       -3.98      4.65 o 
  -2  13   3      336.40      335.04     22.09 o 
  -1  13   3        4.25        6.77      5.04 o 
   0  13   3        0.31       -3.00      4.48 o 
   1  13   3        7.56       11.76     14.06 o 
   2  13   3        4.47       -2.23      8.52 o 
   3  13   3       43.21       55.59      7.62 o 
   4  13   3      128.89      123.15      9.84 o 
   5  13   3       17.15       14.75      5.89 o 
   6  13   3        0.23       -4.12      4.61 o 
  -4  14   3       73.66       66.44      9.08 o 
  -3  14   3       10.19       -1.02     11.00 o 
  -2  14   3        0.40        6.01      5.41 o 
  -1  14   3       54.33       60.41      8.11 o 
   0  14   3       16.43       12.29      5.61 o 
   1  14   3        5.67        7.27      5.01 o 
   2  14   3        0.55       -2.19      4.79 o 
   3  14   3        9.22       13.99      7.60 o 
   4  14   3       14.60        9.34      5.51 o 
  -3 -13   4        4.38        4.61      6.15 o 
  -2 -13   4      229.08      249.29     21.28 o 
  -1 -13   4        1.92       -2.29      5.30 o 
   0 -13   4      305.28      298.77     18.29 o 
   1 -13   4        9.03        3.45      6.21 o 
   2 -13   4      234.12      224.21     16.89 o 
   3 -13   4        1.77        0.07      9.28 o 
   4 -13   4       29.93       34.14      8.30 o 
   5 -13   4        3.04       -0.05      6.63 o 
  -5 -12   4        4.28        6.19      6.59 o 
  -4 -12   4      563.78      575.08     22.72 o 
  -3 -12   4      108.44      110.47     12.67 o 
  -2 -12   4       54.56       77.89     10.70 o 
  -1 -12   4        5.69        2.55      5.85 o 
   0 -12   4       21.64       17.51      7.82 o 
   1 -12   4       23.48       17.02     10.26 o 
   2 -12   4      112.72      138.64     13.26 o 
   3 -12   4      161.21      160.69     14.01 o 
   4 -12   4      421.55      385.30     18.82 o 
   5 -12   4       61.13       50.15      7.23 o 
   6 -12   4        3.50        2.97      5.13 o 
   7 -12   4       44.17       33.12      6.97 o 
  -6 -11   4       18.01       23.43      6.03 o 
  -5 -11   4        3.02       -0.14      4.61 o 
  -4 -11   4      421.53      455.22     19.59 o 
  -3 -11   4      191.31      202.83     15.23 o 
  -2 -11   4      328.31      353.57     25.28 o 
  -1 -11   4        7.29       -1.42      4.97 o 
   0 -11   4       32.85       22.56      8.47 o 
   1 -11   4       34.90       31.20      7.32 o 
   2 -11   4        0.54        1.38      6.03 o 
   3 -11   4      216.93      199.30     11.36 o 
   4 -11   4      602.18      619.36     17.27 o 
   5 -11   4      203.39      195.92     11.80 o 
   6 -11   4       10.69       13.86      5.46 o 
   7 -11   4      245.60      279.11     13.31 o 
   8 -11   4        0.94        6.40      4.97 o 
  -7 -10   4       22.93       22.71      9.33 o 
  -6 -10   4        4.45        1.88     12.33 o 
  -5 -10   4       75.13       89.37      8.32 o 
  -4 -10   4       21.02       30.10      5.74 o 
  -3 -10   4        0.53       -0.02      3.89 o 
  -2 -10   4      526.70      526.23     14.59 o 
  -1 -10   4       69.88       84.27     19.07 o 
   0 -10   4        0.23        2.10      4.71 o 
   1 -10   4      326.80      356.78     31.85 o 
   2 -10   4       54.86       72.65      9.67 o 
   3 -10   4        6.57        6.58      4.18 o 
   4 -10   4        9.25       12.05      5.97 o 
   5 -10   4       22.48       22.19      5.12 o 
   6 -10   4        9.04        8.97      5.37 o 
   7 -10   4        3.48       -0.14      4.54 o 
   8 -10   4        0.26       -0.69      4.68 o 
   9 -10   4       14.64       10.86      7.03 o 
  -8  -9   4       42.05       48.61      9.16 o 
  -7  -9   4       54.00       55.11      7.25 o 
  -6  -9   4        4.87       -2.59      4.03 o 
  -5  -9   4      566.82      612.10     40.06 o 
  -4  -9   4      164.07      159.83      9.91 o 
  -3  -9   4      211.48      214.80     10.64 o 
  -2  -9   4      183.33      185.73     11.51 o 
  -1  -9   4       72.82       85.86      7.16 o 
   0  -9   4        7.18       -0.15      3.36 o 
   1  -9   4     1333.90     1282.32     24.99 o 
   2  -9   4        0.75        4.43      4.11 o 
   3  -9   4      306.08      328.06     11.80 o 
   4  -9   4       21.23       17.76      7.88 o 
   5  -9   4       49.53       51.65     19.34 o 
   6  -9   4        0.11        0.11      7.21 o 
   7  -9   4      254.27      240.35     11.53 o 
   8  -9   4        3.25        3.17      7.07 o 
   9  -9   4      119.07      133.22     23.03 o 
  10  -9   4        2.01       -2.66      7.14 o 
  -9  -8   4        0.92        6.77      6.03 o 
  -8  -8   4        2.82       -6.05      4.54 o 
  -7  -8   4       42.41       39.85      6.19 o 
  -6  -8   4       65.17       71.45     10.41 o 
  -5  -8   4      286.08      286.34     11.36 o 
  -4  -8   4       43.64       30.64      5.34 o 
  -3  -8   4       74.23       75.81      6.78 o 
  -2  -8   4       34.23       35.80     10.95 o 
  -1  -8   4     1341.06     1293.65     21.47 o 
   0  -8   4       10.45        4.44      2.76 o 
   1  -8   4       10.23        7.55      2.87 o 
   2  -8   4      149.47      150.90      6.63 o 
   3  -8   4     2240.34     2139.07     23.93 o 
   4  -8   4       47.11       47.30      5.87 o 
   5  -8   4     2900.55     2982.04     62.99 o 
   6  -8   4       33.78       27.84      5.58 o 
   7  -8   4      188.82      199.42     19.76 o 
   8  -8   4        0.23        4.14      4.46 o 
   9  -8   4        9.39       22.13      7.13 o 
  10  -8   4       38.97       30.46      8.27 o 
  11  -8   4      146.80      148.95     14.37 o 
 -10  -7   4       19.58       19.73      7.46 o 
  -9  -7   4       19.39       23.36      7.28 o 
  -8  -7   4        0.78       -2.16      4.81 o 
  -7  -7   4       24.16       29.67      6.81 o 
  -6  -7   4       47.06       39.77      5.78 o 
  -5  -7   4     1079.46     1132.35     21.39 o 
  -4  -7   4      120.31      123.00      8.40 o 
  -3  -7   4      972.83      907.61     18.01 o 
  -2  -7   4       17.07       18.85      3.08 o 
  -1  -7   4      389.17      367.47     13.86 o 
   0  -7   4      146.53      151.88      5.86 o 
   1  -7   4      263.67      259.92      7.22 o 
   2  -7   4      325.34      341.85      8.22 o 
   3  -7   4        8.97        1.74      3.31 o 
   4  -7   4      429.13      436.86      9.71 o 
   5  -7   4      233.08      253.89      8.12 o 
   6  -7   4      242.62      239.66      8.43 o 
   7  -7   4      756.18      757.76     14.06 o 
   8  -7   4       29.01       23.27      5.17 o 
   9  -7   4        1.95       -3.63      5.55 o 
  10  -7   4      296.50      341.78     17.87 o 
  11  -7   4        4.44       -2.95     10.55 o 
  12  -7   4        2.92        7.91     13.58 o 
 -10  -6   4       18.71       11.08      6.21 o 
  -9  -6   4       10.25        8.51      5.79 o 
  -8  -6   4        0.77       -3.83      4.56 o 
  -7  -6   4      799.96      777.01     24.90 o 
  -6  -6   4        6.90        4.43      8.48 o 
  -5  -6   4      459.95      460.68     13.10 o 
  -4  -6   4      636.43      623.29     13.71 o 
  -3  -6   4        2.12        0.22      2.17 o 
  -2  -6   4       15.07       15.62      5.18 o 
  -1  -6   4      191.16      212.64      5.93 o 
   0  -6   4      322.85      307.06      6.98 o 
   1  -6   4      671.74      689.75     10.80 o 
   2  -6   4      732.05      737.76     20.55 o 
   3  -6   4      471.29      469.02     26.36 o 
   4  -6   4     3301.16     3284.53     35.42 o 
   5  -6   4     1111.96     1130.73     15.94 o 
   6  -6   4       30.02       36.38      5.01 o 
   7  -6   4      580.35      585.66     12.14 o 
   8  -6   4       40.87       38.68      4.74 o 
   9  -6   4        5.59        5.74      4.36 o 
  10  -6   4      458.61      519.67     15.67 o 
  11  -6   4      187.30      213.42     16.11 o 
  12  -6   4      188.37      205.08     16.52 o 
 -11  -5   4      104.82      110.74     12.75 o 
 -10  -5   4        6.92        8.00      5.91 o 
  -9  -5   4      238.95      224.15     15.91 o 
  -8  -5   4        8.89       10.99      5.69 o 
  -7  -5   4      312.57      324.53     20.57 o 
  -6  -5   4       38.78       51.02      4.80 o 
  -5  -5   4     1398.02     1344.41     17.78 o 
  -4  -5   4      372.52      395.63      8.55 o 
  -3  -5   4       31.15       24.56      2.80 o 
  -2  -5   4     1158.68     1049.68     41.58 o 
  -1  -5   4      351.13      353.99      6.76 o 
   0  -5   4       71.20       83.95      9.48 o 
   1  -5   4      383.40      345.58     12.93 o 
   2  -5   4      758.72      721.47     10.74 o 
   3  -5   4      691.52      729.39     11.09 o 
   4  -5   4     4055.90     4030.42     35.84 o 
   5  -5   4     1908.83     1893.60     28.07 o 
   6  -5   4     1191.65     1231.74     28.25 o 
   7  -5   4        0.45        2.03      3.09 o 
   8  -5   4      176.73      167.53      7.80 o 
   9  -5   4       11.57       18.21      5.01 o 
  10  -5   4        0.22       -0.41      4.19 o 
  11  -5   4       80.83       85.40      8.48 o 
  12  -5   4      128.55      148.83     11.04 o 
 -11  -4   4        9.26       15.62     12.95 o 
 -10  -4   4       45.52       47.66      8.80 o 
  -9  -4   4      591.03      583.57     21.36 o 
  -8  -4   4      518.08      522.11     14.64 o 
  -7  -4   4      361.25      349.91     11.66 o 
  -6  -4   4       62.55       66.97      5.00 o 
  -5  -4   4      741.95      734.44     12.27 o 
  -4  -4   4      204.79      202.02      6.04 o 
  -3  -4   4       40.22       32.72      2.87 o 
  -2  -4   4     5682.94     5820.27     46.04 o 
  -1  -4   4      462.42      406.28      7.43 o 
   0  -4   4      854.90      845.36     11.47 o 
   1  -4   4      736.05      831.90     10.72 o 
   2  -4   4     1520.69     1485.40     22.48 o 
   3  -4   4      270.05      297.01      6.67 o 
   4  -4   4     3023.77     2902.65     27.28 o 
   5  -4   4      416.48      363.44     10.44 o 
   6  -4   4      166.07      140.02     11.59 o 
   7  -4   4       30.69       39.21      4.22 o 
   8  -4   4      677.15      683.98     12.85 o 
   9  -4   4       55.49       44.93      7.62 o 
  10  -4   4      181.93      177.78     10.70 o 
  11  -4   4      110.64      113.24      9.25 o 
  12  -4   4        3.90        6.90      6.95 o 
  13  -4   4      103.67       97.00      9.75 o 
 -11  -3   4       29.14       20.20      9.35 o 
 -10  -3   4       17.51       19.03      6.78 o 
  -9  -3   4       37.51       28.63      5.89 o 
  -8  -3   4      310.34      323.37     15.78 o 
  -7  -3   4      220.99      203.37     16.98 o 
  -6  -3   4      243.96      258.41      9.40 o 
  -5  -3   4      368.89      366.18     14.36 o 
  -4  -3   4       34.08       57.18      3.75 o 
  -3  -3   4      474.46      440.15      7.77 o 
  -2  -3   4       36.04       33.59      2.19 o 
   0  -3   4      717.42      867.44     16.82 o 
   1  -3   4      911.00      961.68     14.57 o 
   2  -3   4     1835.57     1766.24     17.48 o 
   3  -3   4       73.50       71.07      3.78 o 
   4  -3   4      154.81      175.94      5.86 o 
   5  -3   4      922.28     1067.75     14.05 o 
   6  -3   4       32.79       47.83      3.91 o 
   7  -3   4       19.74       21.19      3.40 o 
   8  -3   4      626.54      613.74     19.19 o 
   9  -3   4       83.36       98.51      9.78 o 
  10  -3   4      333.12      347.77     18.42 o 
  11  -3   4       11.24       12.49      5.04 o 
  12  -3   4      100.93      112.31      9.69 o 
  13  -3   4      153.09      136.39     11.13 o 
 -11  -2   4       65.86       58.65      9.42 o 
 -10  -2   4      519.97      533.90     18.60 o 
  -9  -2   4      157.12      153.22      9.96 o 
  -8  -2   4       13.23       16.43      4.74 o 
  -7  -2   4      140.29      143.97      9.25 o 
  -6  -2   4        2.12        2.78      2.48 o 
  -5  -2   4      433.41      459.92      9.01 o 
  -4  -2   4        2.07        2.63      1.97 o 
  -3  -2   4      654.21      633.72      9.26 o 
  -2  -2   4      274.67      309.10     10.34 o 
  -1  -2   4      775.69      693.56     17.32 o 
   0  -2   4     2096.16     2133.24     23.45 o 
   1  -2   4       98.39      111.11      5.31 o 
   2  -2   4        8.33        1.40      1.46 o 
   3  -2   4      735.75      782.34     12.20 o 
   4  -2   4     2983.86     2980.24     26.70 o 
   5  -2   4      567.79      579.61     13.77 o 
   6  -2   4      386.69      370.85      8.19 o 
   7  -2   4      232.29      225.44      9.63 o 
   8  -2   4      937.91      939.46     20.46 o 
   9  -2   4        0.51        1.22      5.71 o 
  10  -2   4      880.83      947.76     20.37 o 
  11  -2   4       40.70       43.98      6.65 o 
  12  -2   4      217.87      249.34     25.56 o 
  13  -2   4      128.39      147.92     11.36 o 
 -12  -1   4       13.95        8.24      6.33 o 
 -11  -1   4       32.99       39.61     12.17 o 
 -10  -1   4      559.88      559.75     18.19 o 
  -9  -1   4       47.04       53.58      6.61 o 
  -8  -1   4       36.96       27.54      5.38 o 
  -7  -1   4      144.57      154.98     22.50 o 
  -6  -1   4      229.17      225.56      6.89 o 
  -5  -1   4      303.41      299.78      8.11 o 
  -4  -1   4      290.94      279.92      7.07 o 
  -3  -1   4       14.23       14.83      2.15 o 
  -2  -1   4      133.00      180.19      4.43 o 
  -1  -1   4      125.01       98.97      3.01 o 
   0  -1   4     7474.91     7248.20     60.67 o 
   1  -1   4      560.03      544.94     16.27 o 
   2  -1   4     3803.90     3748.38     38.29 o 
   3  -1   4       39.36       36.50      6.59 o 
   4  -1   4     3174.57     3306.90     28.47 o 
   5  -1   4      283.95      285.69      6.59 o 
   6  -1   4      747.32      850.84     12.27 o 
   7  -1   4     1296.57     1284.18     16.26 o 
   8  -1   4     2669.97     2713.16     27.73 o 
   9  -1   4      227.83      243.31     17.14 o 
  10  -1   4      352.94      376.05     13.09 o 
  11  -1   4       42.37       45.23      6.64 o 
  12  -1   4      149.87      137.10     10.16 o 
  13  -1   4       58.61       50.91      7.47 o 
 -12   0   4       28.40       30.82     15.83 o 
 -11   0   4      102.89      116.93     25.13 o 
 -10   0   4      105.73       94.61      8.74 o 
  -9   0   4       52.32       48.87      6.82 o 
  -8   0   4      109.87      103.56      8.14 o 
  -7   0   4      110.32      112.57      7.75 o 
  -6   0   4      250.22      247.06      7.55 o 
  -5   0   4        1.52        2.29      2.26 o 
  -4   0   4       24.98       26.83      4.25 o 
  -3   0   4      509.49      501.14     18.61 o 
  -2   0   4      222.46      184.26      8.72 o 
  -1   0   4       12.95        5.39      2.77 o 
   0   0   4       15.63       19.75      3.71 o 
   1   0   4     1920.94     1893.16     18.87 o 
   2   0   4     8669.47     8429.55     60.98 o 
   3   0   4      447.19      437.38      6.78 o 
   4   0   4      315.72      356.89     14.41 o 
   5   0   4      738.78      727.66     24.25 o 
   6   0   4       36.60       39.16      3.36 o 
   7   0   4      842.59      843.68     12.56 o 
   8   0   4      960.22      966.11     14.19 o 
   9   0   4      695.66      658.99     15.66 o 
  10   0   4      602.60      574.98     15.71 o 
  11   0   4      975.06      974.69     21.40 o 
  12   0   4        1.31       -0.43      4.78 o 
  13   0   4       20.87       15.67      7.11 o 
 -12   1   4        0.06        3.10      5.00 o 
 -11   1   4       47.78       51.23      7.21 o 
 -10   1   4        0.29       -1.81      4.08 o 
  -9   1   4        7.37        1.98      3.94 o 
  -8   1   4        9.39       14.54      4.74 o 
  -7   1   4      254.51      248.98     10.00 o 
  -6   1   4      163.56      184.94      7.17 o 
  -5   1   4       46.74       57.03      3.95 o 
  -4   1   4      864.45      922.94     12.44 o 
  -3   1   4       33.56       38.41      2.99 o 
  -2   1   4     1073.71     1044.06     12.13 o 
  -1   1   4      124.68      123.26      6.93 o 
   0   1   4     3587.14     3587.47     28.54 o 
   1   1   4     4328.36     4698.88     35.68 o 
   2   1   4     1258.89     1297.12     12.32 o 
   3   1   4     1378.16     1421.17     14.54 o 
   4   1   4     2486.58     2556.49     22.83 o 
   5   1   4      839.09      711.09     10.18 o 
   6   1   4      328.20      319.88      7.25 o 
   7   1   4      170.22      180.45      6.21 o 
   8   1   4      212.46      213.87     10.36 o 
   9   1   4      633.40      641.74     17.47 o 
  10   1   4       36.28       39.00      6.11 o 
  11   1   4       31.30       38.45      6.19 o 
  12   1   4        0.01        5.02      4.71 o 
  13   1   4       73.09       88.85     16.85 o 
 -12   2   4       12.59        9.57      5.65 o 
 -11   2   4        3.71        4.58      4.42 o 
 -10   2   4        1.19       -3.23      3.75 o 
  -9   2   4      185.41      175.93     10.64 o 
  -8   2   4      503.81      509.91     45.49 o 
  -7   2   4       19.77       19.99      7.27 o 
  -6   2   4      823.60      804.90     12.66 o 
  -5   2   4       34.36       37.94      3.53 o 
  -4   2   4       34.84       55.86      4.60 o 
  -3   2   4      604.95      616.16      9.44 o 
  -2   2   4     5852.73     6201.07     47.82 o 
  -1   2   4    12391.07    12765.35    105.75 o 
   0   2   4     5192.82     5123.26     59.97 o 
   1   2   4      930.51     1042.64     10.76 o 
   2   2   4      621.38      680.97     10.91 o 
   3   2   4     1302.46     1366.18     17.53 o 
   4   2   4     6188.04     6532.06     57.18 o 
   5   2   4      461.09      406.53      8.42 o 
   6   2   4       29.60       41.23      3.40 o 
   7   2   4      221.56      212.29      6.68 o 
   8   2   4       68.12       69.89      4.97 o 
   9   2   4      661.10      658.56     15.62 o 
  10   2   4      371.48      383.25     13.01 o 
  11   2   4      130.23      134.17     24.36 o 
  12   2   4        1.19       -5.15      4.25 o 
  13   2   4       17.06       19.47      7.31 o 
 -12   3   4       25.82       33.32     10.30 o 
 -11   3   4       68.98       66.62     13.86 o 
 -10   3   4        8.00        6.45      4.46 o 
  -9   3   4       99.85      103.59      8.37 o 
  -8   3   4       25.98       22.42      9.56 o 
  -7   3   4      374.03      377.47     11.77 o 
  -6   3   4      377.91      339.41      8.60 o 
  -5   3   4      123.80       98.10      5.21 o 
  -4   3   4      523.26      552.48      9.77 o 
  -3   3   4     1452.11     1500.07     17.09 o 
  -2   3   4      307.04      250.25      8.42 o 
  -1   3   4     6028.08     6112.29     46.96 o 
   0   3   4    10350.83    10781.18     77.56 o 
   1   3   4     3023.50     3127.10     26.47 o 
   2   3   4     2747.88     2979.69     25.76 o 
   3   3   4      396.41      476.12      6.81 o 
   4   3   4     1774.71     1815.80     17.93 o 
   5   3   4        5.85       11.89      2.28 o 
   6   3   4     1303.67     1430.91     41.81 o 
   7   3   4       17.98       21.71      3.24 o 
   8   3   4       39.03       45.12      6.88 o 
   9   3   4       37.73       28.96      5.07 o 
  10   3   4       15.81       11.15      9.66 o 
  11   3   4      211.06      206.91     11.67 o 
  12   3   4       28.78       27.49      5.93 o 
  13   3   4        2.71       -0.99      5.98 o 
 -11   4   4        2.97        3.62      5.07 o 
 -10   4   4       19.24       20.93      5.41 o 
  -9   4   4       14.60       13.81      8.50 o 
  -8   4   4      333.46      316.77     23.67 o 
  -7   4   4      142.04      136.24      8.64 o 
  -6   4   4        2.23        1.74      2.93 o 
  -5   4   4      124.86      147.66     10.90 o 
  -4   4   4      713.02      709.62     16.20 o 
  -3   4   4     1461.53     1347.83     15.90 o 
  -2   4   4      290.75      269.07      6.27 o 
  -1   4   4        2.00       -1.34      2.26 o 
   0   4   4      707.38      806.31     10.30 o 
   1   4   4      154.91      200.20      4.91 o 
   2   4   4      390.25      402.80      6.65 o 
   3   4   4       11.47       18.01      2.08 o 
   4   4   4      336.11      303.58      6.35 o 
   5   4   4       58.09       48.34      4.25 o 
   6   4   4      437.79      488.69      9.33 o 
   7   4   4      181.81      194.37      7.05 o 
   8   4   4       38.15       29.59      3.90 o 
   9   4   4       55.58       69.52      6.59 o 
  10   4   4       52.34       70.27     12.34 o 
  11   4   4       12.52       14.74      5.03 o 
  12   4   4       12.93       10.35      6.49 o 
  13   4   4        9.51        7.24      6.58 o 
 -11   5   4        1.64        5.39      6.22 o 
 -10   5   4        6.45        4.57      6.32 o 
  -9   5   4       78.40       78.40      7.70 o 
  -8   5   4       25.78       30.11      5.54 o 
  -7   5   4        1.74        5.66      4.22 o 
  -6   5   4      251.92      262.63      8.30 o 
  -5   5   4      816.71      808.46     13.08 o 
  -4   5   4      697.35      662.03     11.20 o 
  -3   5   4      527.56      542.28      9.58 o 
  -2   5   4      310.47      323.96     17.73 o 
  -1   5   4       82.37       72.93      6.49 o 
   0   5   4      695.01      679.74     12.91 o 
   1   5   4      103.84       79.04      3.78 o 
   2   5   4        0.56        0.40      1.67 o 
   3   5   4     3687.95     3707.38     47.38 o 
   4   5   4      476.28      453.50      8.34 o 
   5   5   4     1682.67     1807.93     25.14 o 
   6   5   4       20.61       21.59      3.17 o 
   7   5   4       69.45       55.09     14.92 o 
   8   5   4       70.49       79.60      5.55 o 
   9   5   4      461.42      459.16     13.37 o 
  10   5   4        2.15       -2.39      3.63 o 
  11   5   4        7.83       10.70      8.35 o 
  12   5   4       12.90        9.38      6.77 o 
 -11   6   4      127.25      133.79     30.80 o 
 -10   6   4      234.57      242.89     17.48 o 
  -9   6   4        5.09        5.43      6.41 o 
  -8   6   4        8.00        0.37      6.73 o 
  -7   6   4       17.53       20.49      8.42 o 
  -6   6   4        0.67       -3.13      2.84 o 
  -5   6   4     1314.14     1243.45     17.06 o 
  -4   6   4      338.57      347.06      8.32 o 
  -3   6   4      241.64      240.55     12.62 o 
  -2   6   4     1201.93     1221.02     14.98 o 
  -1   6   4      168.68      187.14      6.73 o 
   0   6   4       27.18       26.45      2.71 o 
   1   6   4        2.65        2.80      1.83 o 
   2   6   4       18.66       28.57      2.87 o 
   3   6   4       30.31       23.50      3.02 o 
   4   6   4      521.63      522.40     20.15 o 
   5   6   4       75.96       60.52      8.52 o 
   6   6   4       38.25       37.98      3.98 o 
   7   6   4       30.15       39.89      4.24 o 
   8   6   4      159.03      153.44      7.26 o 
   9   6   4      463.96      439.49     13.12 o 
  10   6   4       15.05        5.76      5.74 o 
  11   6   4        3.27       16.27      6.63 o 
  12   6   4        0.89        1.86      5.85 o 
 -10   7   4      134.27      144.35     13.92 o 
  -9   7   4       42.84       47.05      8.85 o 
  -8   7   4       41.71       34.35      7.64 o 
  -7   7   4      661.58      682.33     21.98 o 
  -6   7   4      425.75      458.62     27.87 o 
  -5   7   4        0.28       -0.80      3.88 o 
  -4   7   4        0.03        1.34      3.79 o 
  -3   7   4       31.40       30.59      5.62 o 
  -2   7   4      796.74      756.76     12.64 o 
  -1   7   4        2.60        9.21      2.63 o 
   0   7   4       40.00       41.00      5.15 o 
   1   7   4      183.48      174.54      5.60 o 
   2   7   4       77.71       80.64      4.52 o 
   3   7   4       45.25       41.26      3.62 o 
   4   7   4        5.14        1.68      2.40 o 
   5   7   4       32.71       32.18      3.76 o 
   6   7   4      496.93      445.61     11.58 o 
   7   7   4      124.61      133.58      7.05 o 
   8   7   4       24.16       27.12      3.83 o 
   9   7   4        4.14        7.72      5.26 o 
  10   7   4       15.64       16.01      6.25 o 
  11   7   4       73.29       97.49     36.84 o 
  12   7   4        1.92        4.39      6.62 o 
 -10   8   4       11.90       18.46      7.56 o 
  -9   8   4        0.78       -2.10      6.07 o 
  -8   8   4      196.23      188.43     14.89 o 
  -7   8   4      328.70      288.11     15.69 o 
  -6   8   4       67.36       70.22      8.51 o 
  -5   8   4     1273.82     1198.36     22.24 o 
  -4   8   4       60.57       50.06      6.13 o 
  -3   8   4       67.67       69.34      6.54 o 
  -2   8   4       40.43       41.80      5.31 o 
  -1   8   4      262.71      282.36     10.10 o 
   0   8   4       33.31       32.04      5.14 o 
   1   8   4     2077.16     2074.01     22.36 o 
   2   8   4       80.15       87.98      4.62 o 
   3   8   4       18.62       18.19      3.33 o 
   4   8   4       48.25       49.72      4.31 o 
   5   8   4      187.93      215.67      8.55 o 
   6   8   4      291.32      277.96      9.11 o 
   7   8   4       35.88       29.42      6.95 o 
   8   8   4       12.82        8.20      4.29 o 
   9   8   4       33.20       18.71      9.58 o 
  10   8   4      101.69       85.83     10.63 o 
  11   8   4       98.20      113.66     12.35 o 
  -9   9   4       40.96       45.65      9.58 o 
  -8   9   4      113.64       84.10     11.29 o 
  -7   9   4        0.08        3.35      5.58 o 
  -6   9   4        8.45        2.70      4.51 o 
  -5   9   4     1028.90     1012.74     21.08 o 
  -4   9   4       12.65       14.28      4.87 o 
  -3   9   4      165.83      161.49     13.91 o 
  -2   9   4      136.44      136.85      8.80 o 
  -1   9   4      356.49      345.54     10.08 o 
   0   9   4        8.16       15.42      3.95 o 
   1   9   4      376.03      374.38     11.52 o 
   2   9   4        9.51        9.26      2.78 o 
   3   9   4      253.91      232.59     13.09 o 
   4   9   4      384.22      377.65      9.79 o 
   5   9   4      112.68      122.19      6.86 o 
   6   9   4       10.85        1.72      3.24 o 
   7   9   4       93.62       95.22      7.87 o 
   8   9   4       25.96       44.57      9.52 o 
   9   9   4       46.51       55.07      9.00 o 
  10   9   4       44.73       25.56      9.38 o 
  -9  10   4       80.97      129.19     28.87 o 
  -8  10   4       49.81       56.02     15.15 o 
  -7  10   4      121.60      126.25     12.91 o 
  -6  10   4        0.30        9.67      4.86 o 
  -5  10   4        0.18        9.92      4.59 o 
  -4  10   4        2.08        0.80      4.19 o 
  -3  10   4      486.91      514.53     19.81 o 
  -2  10   4      628.22      624.47     14.15 o 
  -1  10   4      419.46      438.87     13.63 o 
   0  10   4       73.23       71.61     15.39 o 
   1  10   4      184.75      189.00     20.26 o 
   2  10   4       29.14       26.77      5.15 o 
   3  10   4       31.75       24.42      7.92 o 
   4  10   4      505.41      483.01     10.39 o 
   5  10   4        6.86       10.04      3.60 o 
   6  10   4       58.86       54.82      5.43 o 
   7  10   4        8.26       11.93      7.31 o 
   8  10   4       23.49       19.90      5.37 o 
   9  10   4       53.96       39.43      6.69 o 
  10  10   4       90.48      107.73     12.30 o 
  -8  11   4       67.40       70.28     23.34 o 
  -7  11   4      316.77      289.56     17.69 o 
  -6  11   4       22.38       26.31      6.12 o 
  -5  11   4      303.60      274.98     14.88 o 
  -4  11   4      374.64      384.99     31.75 o 
  -3  11   4      166.33      160.16     10.68 o 
  -2  11   4       90.28       92.99     10.62 o 
  -1  11   4      134.64      127.99      9.20 o 
   0  11   4       10.72       10.23      4.42 o 
   1  11   4      452.13      446.69     14.00 o 
   2  11   4      603.51      604.60     19.40 o 
   3  11   4      169.45      187.76     10.66 o 
   4  11   4      570.40      574.21     22.15 o 
   5  11   4        2.40        5.53      6.55 o 
   6  11   4       10.69       19.41      8.08 o 
   7  11   4        7.20       10.83      5.85 o 
   8  11   4       11.83       12.80      5.26 o 
   9  11   4        4.06        3.14      6.12 o 
  -7  12   4       95.78       94.74     14.18 o 
  -6  12   4       35.65       42.32      7.04 o 
  -5  12   4       18.91       23.15      6.17 o 
  -4  12   4      134.40      141.84     10.66 o 
  -3  12   4      403.63      429.48     31.07 o 
  -2  12   4      350.47      350.53     12.72 o 
  -1  12   4       23.45       18.82      5.35 o 
   0  12   4      402.66      413.25     32.86 o 
   1  12   4       63.59       57.65      7.05 o 
   2  12   4       21.34       21.72     11.79 o 
   3  12   4      188.32      189.26     11.36 o 
   4  12   4      343.45      344.31     11.80 o 
   5  12   4       15.53       12.82      6.02 o 
   6  12   4       76.02       82.60     10.31 o 
   7  12   4       36.38       39.38      8.39 o 
   8  12   4      104.39      110.68     11.90 o 
  -5  13   4        1.09       -5.38      4.54 o 
  -4  13   4        0.24        4.65      7.07 o 
  -3  13   4        5.55       -0.71      6.23 o 
  -2  13   4      300.33      312.84     12.74 o 
  -1  13   4       49.01       52.35      9.68 o 
   0  13   4      507.75      530.16     37.50 o 
   1  13   4        7.20        3.38      5.11 o 
   2  13   4      488.37      458.77     15.49 o 
   3  13   4       36.85       33.87      5.50 o 
   4  13   4       32.66       47.38      7.34 o 
   5  13   4       91.29       88.74     11.26 o 
   6  13   4       54.98       67.26     11.95 o 
  -3  14   4       18.77        2.70      5.23 o 
  -2  14   4       16.41       26.34      6.19 o 
  -1  14   4       43.73       34.83      6.03 o 
   0  14   4       62.73       50.67      6.55 o 
   1  14   4        0.00       -2.60      3.86 o 
   2  14   4      157.38      183.20     10.70 o 
   3  14   4       67.01       72.70      9.38 o 
   4  14   4        4.37        9.95      9.33 o 
  -2 -13   5      228.07      232.09     18.14 o 
  -1 -13   5       27.69       18.02      7.74 o 
   0 -13   5       37.19       26.64      7.84 o 
   1 -13   5      133.13      118.57     27.97 o 
   2 -13   5      114.50       96.34     11.82 o 
   3 -13   5       19.27       18.61      7.40 o 
   4 -13   5        3.92        1.14      6.23 o 
  -4 -12   5       72.64       96.07     12.27 o 
  -3 -12   5       13.35       13.30      7.17 o 
  -2 -12   5        4.22        5.68      6.02 o 
  -1 -12   5        0.04        9.04     10.53 o 
   0 -12   5        5.86       22.18      7.35 o 
   1 -12   5      136.61      170.09     15.45 o 
   2 -12   5       10.63        8.17      6.18 o 
   3 -12   5      409.80      467.69     20.32 o 
   4 -12   5      108.50      108.19     12.37 o 
   5 -12   5       30.08       16.67      7.43 o 
   6 -12   5       10.52       24.07      7.95 o 
   7 -12   5       23.93       24.78      6.59 o 
  -5 -11   5      162.95      157.33     12.17 o 
  -4 -11   5        1.25       -3.22      5.70 o 
  -3 -11   5       62.00       39.89     16.10 o 
  -2 -11   5        1.26        3.74      5.35 o 
  -1 -11   5      140.01      153.81     15.80 o 
   0 -11   5        0.03        3.46      5.34 o 
   1 -11   5        0.15       -1.48      4.95 o 
   2 -11   5        7.91        7.18      5.58 o 
   3 -11   5      297.53      275.65     16.64 o 
   4 -11   5        9.20       13.23      6.68 o 
   5 -11   5      662.00      673.26     18.29 o 
   6 -11   5        0.07       -5.49      6.80 o 
   7 -11   5       89.26      106.08      9.81 o 
   8 -11   5        0.87       -2.55      4.75 o 
  -7 -10   5       14.04       14.90      9.98 o 
  -6 -10   5      112.02      110.42      9.72 o 
  -5 -10   5       25.66       27.61      5.94 o 
  -4 -10   5        5.16        3.21      5.33 o 
  -3 -10   5       51.59       43.69      5.55 o 
  -2 -10   5       16.71       11.88      9.25 o 
  -1 -10   5        8.40       10.12      5.37 o 
   0 -10   5       89.20       72.11      9.39 o 
   1 -10   5       22.87       35.07      9.42 o 
   2 -10   5       10.17       20.80      5.98 o 
   3 -10   5      111.87      102.90     10.69 o 
   4 -10   5       29.25       27.07      5.50 o 
   5 -10   5        0.26        4.40      5.41 o 
   6 -10   5       88.62      100.45      8.77 o 
   7 -10   5      129.05      163.78     11.10 o 
   8 -10   5        9.40        5.14      5.08 o 
   9 -10   5        1.49        5.50      9.48 o 
  -8  -9   5       70.51       68.77     10.63 o 
  -7  -9   5       23.91       16.02     12.98 o 
  -6  -9   5      141.55      130.84     10.04 o 
  -5  -9   5      189.87      187.16     11.31 o 
  -4  -9   5       70.62       81.83      7.93 o 
  -3  -9   5        5.42       -0.10     10.32 o 
  -2  -9   5       21.05       17.21      8.17 o 
  -1  -9   5        9.48       -2.29      3.46 o 
   0  -9   5      117.14      145.96      8.96 o 
   1  -9   5      540.88      518.81     13.85 o 
   2  -9   5        5.96       -6.77      4.51 o 
   3  -9   5        0.73        2.57      4.25 o 
   4  -9   5      484.86      514.00     14.40 o 
   5  -9   5      175.20      158.18      9.79 o 
   6  -9   5        7.11        3.34      4.76 o 
   7  -9   5      457.17      429.95     14.68 o 
   8  -9   5        0.35       -3.14     10.06 o 
   9  -9   5       23.74       19.86      8.44 o 
  10  -9   5      105.35      110.74     12.68 o 
  -8  -8   5       41.27       33.01     19.05 o 
  -7  -8   5       67.33       58.93     14.64 o 
  -6  -8   5       38.87       55.47      9.09 o 
  -5  -8   5       55.05       39.42      6.00 o 
  -4  -8   5       12.89       14.22      4.50 o 
  -3  -8   5       20.75       16.55      4.70 o 
  -2  -8   5      510.74      519.99     14.45 o 
  -1  -8   5      443.95      421.61     29.74 o 
   0  -8   5       19.77       14.84      5.94 o 
   1  -8   5      107.95      104.47      8.69 o 
   2  -8   5      440.73      471.31     10.41 o 
   3  -8   5       15.83       17.71      4.43 o 
   4  -8   5      708.33      694.42     12.99 o 
   5  -8   5     2211.39     2200.93     31.53 o 
   6  -8   5      470.49      489.26     14.35 o 
   7  -8   5      281.18      259.15     11.20 o 
   8  -8   5       33.58       40.29      6.23 o 
   9  -8   5       56.19       60.06     18.90 o 
  10  -8   5       54.88       68.64     24.35 o 
  11  -8   5       36.50       26.21      8.59 o 
  -9  -7   5       10.99        2.25      5.81 o 
  -8  -7   5        3.27       -0.59      5.10 o 
  -7  -7   5       77.39       76.06      9.78 o 
  -6  -7   5      114.69      108.42      8.49 o 
  -5  -7   5      274.22      268.36     11.06 o 
  -4  -7   5       65.35       57.18      6.34 o 
  -3  -7   5      137.67      120.43      8.19 o 
  -2  -7   5      836.94      797.20     26.77 o 
  -1  -7   5        3.94        0.38      3.39 o 
   0  -7   5      147.10      151.47      8.31 o 
   1  -7   5        2.68        5.75      3.21 o 
   2  -7   5       18.04       20.25      5.15 o 
   3  -7   5       19.85       26.19      4.85 o 
   4  -7   5      999.58      960.10     20.11 o 
   5  -7   5       49.03       52.77      5.00 o 
   6  -7   5      692.34      673.56     13.33 o 
   7  -7   5      597.51      597.23     13.03 o 
   8  -7   5      149.52      157.92      9.92 o 
   9  -7   5        1.33       -1.00      5.60 o 
  10  -7   5       39.72       60.72      9.74 o 
  11  -7   5        0.05       -1.87     10.21 o 
 -10  -6   5        0.59        3.40      7.55 o 
  -9  -6   5      103.53      132.92     13.27 o 
  -8  -6   5       31.44       13.39     14.35 o 
  -7  -6   5      112.04      105.97     10.86 o 
  -6  -6   5        4.48       -4.00      5.39 o 
  -5  -6   5       26.99       26.72      5.18 o 
  -4  -6   5       77.08       86.14      7.07 o 
  -3  -6   5        0.32        1.95      3.41 o 
  -2  -6   5      196.93      189.00      8.83 o 
  -1  -6   5      158.58      175.11     10.24 o 
   0  -6   5       25.68       29.76      6.05 o 
   1  -6   5      927.40     1036.14     15.43 o 
   2  -6   5      183.58      191.33      6.52 o 
   3  -6   5      323.34      329.73     13.25 o 
   4  -6   5        4.68       12.28      3.16 o 
   5  -6   5      658.71      639.90     16.49 o 
   6  -6   5      173.04      152.52      7.82 o 
   7  -6   5       89.64       85.06      6.60 o 
   8  -6   5       33.79       39.93      5.39 o 
   9  -6   5        2.98        4.60      4.23 o 
  10  -6   5      324.41      336.04     13.03 o 
  11  -6   5       23.30       20.91      7.64 o 
  12  -6   5      119.30      102.29     12.85 o 
 -10  -5   5       18.97        5.58      5.84 o 
  -9  -5   5      372.39      419.91     39.33 o 
  -8  -5   5       63.98       75.78     14.68 o 
  -7  -5   5      130.05      104.48     10.63 o 
  -6  -5   5      307.13      258.59     10.70 o 
  -5  -5   5      109.69       93.51      8.11 o 
  -4  -5   5      583.57      557.21     14.68 o 
  -3  -5   5      404.03      391.91     11.49 o 
  -2  -5   5      538.65      581.82     13.24 o 
  -1  -5   5       43.50       41.52      4.48 o 
   0  -5   5       15.99       18.61      2.20 o 
   1  -5   5     1144.89     1145.63     16.49 o 
   2  -5   5      446.02      448.89      8.59 o 
   3  -5   5       55.17       63.16      4.62 o 
   4  -5   5      105.08      110.93      5.57 o 
   5  -5   5      105.68      107.41     10.65 o 
   6  -5   5      438.58      471.56     10.56 o 
   7  -5   5       58.56       57.98      5.09 o 
   8  -5   5      911.33      890.55     26.56 o 
   9  -5   5      388.56      403.83     20.23 o 
  10  -5   5       54.18       67.03      7.51 o 
  11  -5   5        0.03       -1.98      4.42 o 
  12  -5   5       60.12       90.93      9.21 o 
 -10  -4   5       97.09       76.98     10.85 o 
  -9  -4   5      322.59      334.20     16.96 o 
  -8  -4   5       40.71       32.16     10.11 o 
  -7  -4   5       77.60       74.11      8.94 o 
  -6  -4   5       71.02       75.06      7.98 o 
  -5  -4   5      848.17      833.06     13.24 o 
  -4  -4   5      296.29      269.06      7.77 o 
  -3  -4   5      129.35      144.97      4.74 o 
  -2  -4   5       60.53       82.80      5.79 o 
  -1  -4   5      742.11      781.62     14.22 o 
   0  -4   5       31.23       35.96      4.06 o 
   1  -4   5      382.61      408.88      7.34 o 
   2  -4   5     3866.76     3924.54     33.78 o 
   3  -4   5      671.84      711.23     10.97 o 
   4  -4   5       92.23       75.92      4.50 o 
   5  -4   5      145.89      145.72     12.84 o 
   6  -4   5      180.34      185.60     18.11 o 
   7  -4   5      595.09      572.67     11.62 o 
   8  -4   5      871.86      884.56     27.13 o 
   9  -4   5      318.22      299.98     11.59 o 
  10  -4   5       13.34        9.88      4.72 o 
  11  -4   5       19.42       28.00      5.93 o 
  12  -4   5        6.46        5.75      5.33 o 
  13  -4   5        3.75        2.35      5.33 o 
 -11  -3   5      149.25      136.57     13.77 o 
 -10  -3   5        2.27        7.82      6.27 o 
  -9  -3   5       59.93       51.53      8.81 o 
  -8  -3   5        1.32        3.69      7.89 o 
  -7  -3   5       79.90       83.60      7.57 o 
  -6  -3   5        2.24        4.12      3.16 o 
  -5  -3   5       62.47       61.34      4.56 o 
  -4  -3   5        2.43        2.16      2.37 o 
  -3  -3   5     2078.35     2121.18     33.37 o 
  -2  -3   5      677.06      771.54     18.36 o 
  -1  -3   5     1058.29     1093.93     16.82 o 
   0  -3   5     6885.72     7216.44     65.73 o 
   1  -3   5       80.22       57.62      5.08 o 
   2  -3   5     1161.91     1111.38     17.53 o 
   3  -3   5       53.52       50.15      3.50 o 
   4  -3   5        1.27       -1.79      3.44 o 
   5  -3   5       30.98       21.10      3.05 o 
   6  -3   5      865.20      776.12     12.63 o 
   7  -3   5      680.59      666.98     30.59 o 
   8  -3   5      370.46      330.83      9.42 o 
   9  -3   5        0.02        4.77      4.17 o 
  10  -3   5       89.14       98.38     13.00 o 
  11  -3   5       72.56       66.56      7.53 o 
  12  -3   5        0.60        2.60      5.88 o 
  13  -3   5        7.67       14.96      7.40 o 
 -11  -2   5       82.37       59.54     10.51 o 
 -10  -2   5      144.45      157.67     13.84 o 
  -9  -2   5      370.60      362.46     16.98 o 
  -8  -2   5       59.11       46.73      6.03 o 
  -7  -2   5      296.68      272.38     18.15 o 
  -6  -2   5       28.74       35.53      4.04 o 
  -5  -2   5      451.56      415.49      9.02 o 
  -4  -2   5      467.80      464.95      8.96 o 
  -3  -2   5      900.61      876.31     13.83 o 
  -2  -2   5      888.49      918.40     18.39 o 
  -1  -2   5      944.02     1003.54     28.28 o 
   0  -2   5     5797.61     5821.33     53.94 o 
   1  -2   5     1545.27     1444.77     14.79 o 
   2  -2   5       89.63      112.71      4.10 o 
   3  -2   5       25.86       24.26      2.49 o 
   4  -2   5        0.77        0.52      1.82 o 
   5  -2   5      281.04      305.35     10.73 o 
   6  -2   5        5.12        4.20      2.54 o 
   7  -2   5      347.79      351.00     26.82 o 
   8  -2   5     1217.72     1206.31     17.10 o 
   9  -2   5      211.60      215.24     10.85 o 
  10  -2   5      417.87      402.86     13.69 o 
  11  -2   5       17.78       19.48      5.22 o 
  12  -2   5       13.14       19.60      5.76 o 
  13  -2   5       73.20       89.66      9.34 o 
 -11  -1   5        8.21       13.66      6.53 o 
 -10  -1   5       57.51       51.71      7.18 o 
  -9  -1   5       75.16       78.00      7.79 o 
  -8  -1   5       89.24      105.86     23.14 o 
  -7  -1   5      231.99      230.52     11.69 o 
  -6  -1   5      194.49      197.94      7.29 o 
  -5  -1   5      602.36      579.72     10.51 o 
  -4  -1   5       62.84       63.80      5.01 o 
  -3  -1   5      291.15      285.50      6.48 o 
  -2  -1   5       77.85      109.22      4.03 o 
  -1  -1   5      347.59      351.93     10.06 o 
   0  -1   5     1655.39     1735.81     16.52 o 
   1  -1   5      759.66      712.86     10.11 o 
   2  -1   5      892.79      965.49     12.86 o 
   3  -1   5      160.35      178.01      5.13 o 
   4  -1   5      116.42       87.04      5.06 o 
   5  -1   5     1409.46     1443.30     16.66 o 
   6  -1   5      106.87       99.05      7.98 o 
   7  -1   5        4.66        5.82      6.72 o 
   8  -1   5        0.09       -1.75      2.88 o 
   9  -1   5      211.72      225.83     21.21 o 
  10  -1   5      746.82      739.82     17.71 o 
  11  -1   5        3.77        1.15      4.50 o 
  12  -1   5        3.56       -1.28      4.40 o 
  13  -1   5       27.51       31.72      6.46 o 
 -11   0   5      138.42      130.38     10.40 o 
 -10   0   5      457.72      409.09     14.53 o 
  -9   0   5        1.62        1.01      3.94 o 
  -8   0   5      550.62      542.50     15.06 o 
  -7   0   5       62.27       74.57      6.82 o 
  -6   0   5        2.05        1.10      2.82 o 
  -5   0   5      573.10      572.77     12.34 o 
  -4   0   5       23.23       47.13      3.70 o 
  -3   0   5      173.39      159.10      5.24 o 
  -2   0   5     1480.89     1400.48     18.74 o 
  -1   0   5      915.51      869.15     11.90 o 
   0   0   5      739.47      826.91     12.11 o 
   1   0   5       58.22       53.80      3.00 o 
   2   0   5      236.22      250.93      7.85 o 
   3   0   5      295.86      327.46      7.91 o 
   4   0   5      750.84      772.46     10.50 o 
   5   0   5      573.50      590.09      9.62 o 
   6   0   5     3086.77     3199.96     29.88 o 
   7   0   5       67.17       48.72      4.06 o 
   8   0   5      460.39      458.45     10.12 o 
   9   0   5       70.14       73.67      7.05 o 
  10   0   5       26.40       35.88     18.36 o 
  11   0   5      133.08      129.94      9.53 o 
  12   0   5      641.95      647.16     21.80 o 
  13   0   5        1.20        5.05      6.16 o 
 -11   1   5      153.37      159.30     15.64 o 
 -10   1   5       43.28       35.84      9.71 o 
  -9   1   5        0.01       -5.04      3.36 o 
  -8   1   5     1583.63     1510.83     25.69 o 
  -7   1   5      149.84      151.26     15.49 o 
  -6   1   5       93.11      100.12     14.74 o 
  -5   1   5       53.42       33.83      4.47 o 
  -4   1   5      414.91      424.64      8.63 o 
  -3   1   5        2.77        5.74      2.60 o 
  -2   1   5     4568.52     4620.86     37.82 o 
  -1   1   5      516.16      515.73      8.12 o 
   0   1   5       74.23       45.34      3.99 o 
   1   1   5      260.56      267.94      5.73 o 
   2   1   5      149.43      187.79      4.10 o 
   3   1   5      634.62      612.63      8.03 o 
   4   1   5     3142.41     3237.30     27.98 o 
   5   1   5      234.49      253.81      6.28 o 
   6   1   5     2445.73     2466.35     24.52 o 
   7   1   5       16.46       15.75      3.21 o 
   8   1   5      974.19     1003.33     15.07 o 
   9   1   5      830.27      789.66     28.49 o 
  10   1   5     1347.59     1362.34     24.29 o 
  11   1   5       20.65       18.22      5.23 o 
  12   1   5      171.95      177.96     11.41 o 
  13   1   5        0.03        3.89      6.16 o 
 -11   2   5       73.92       64.87      7.90 o 
 -10   2   5        0.15        2.68      4.31 o 
  -9   2   5        2.17       -1.33      4.10 o 
  -8   2   5     1270.04     1249.80     23.34 o 
  -7   2   5       56.53       51.48     15.29 o 
  -6   2   5      966.55      973.79     14.95 o 
  -5   2   5      444.96      450.13     13.29 o 
  -4   2   5      720.10      667.80     11.05 o 
  -3   2   5       39.19       24.99      6.65 o 
  -2   2   5      213.15      235.98      6.01 o 
  -1   2   5     2344.30     2521.25     40.98 o 
   0   2   5      904.88      863.71     10.72 o 
   1   2   5      290.88      331.63      5.79 o 
   2   2   5      961.35      955.74     14.01 o 
   3   2   5     1532.37     1454.95     18.91 o 
   4   2   5     1571.10     1576.53     23.99 o 
   5   2   5      565.17      652.92     15.49 o 
   6   2   5      144.05      150.74     14.22 o 
   7   2   5       65.47       67.69      4.57 o 
   8   2   5      120.67      131.27      6.51 o 
   9   2   5     1106.83     1125.14     20.66 o 
  10   2   5      375.69      369.17     12.52 o 
  11   2   5      361.96      361.94     13.34 o 
  12   2   5       27.54       27.62      7.69 o 
  13   2   5       84.48       94.90     16.55 o 
 -11   3   5       49.04       44.48      6.94 o 
 -10   3   5       56.52       77.71      8.21 o 
  -9   3   5        2.27       -4.32      3.77 o 
  -8   3   5       39.79       33.31      5.64 o 
  -7   3   5       57.47       51.44      6.23 o 
  -6   3   5      194.39      205.53     11.46 o 
  -5   3   5      120.54      111.53      5.85 o 
  -4   3   5      569.24      551.17     10.20 o 
  -3   3   5      176.66      169.02      5.79 o 
  -2   3   5     3016.72     2943.26     27.13 o 
  -1   3   5      115.92      151.34      5.04 o 
   0   3   5      120.01      113.73      4.21 o 
   1   3   5       94.38       62.92      3.27 o 
   2   3   5      407.91      406.13      8.98 o 
   3   3   5      225.15      236.27      7.32 o 
   4   3   5      400.43      350.90     10.07 o 
   5   3   5       79.77       86.92      4.05 o 
   6   3   5      388.42      389.92     12.29 o 
   7   3   5     2331.03     2381.39     25.07 o 
   8   3   5        7.83        0.52      2.94 o 
   9   3   5       13.43       13.30      4.46 o 
  10   3   5        0.62        5.53      3.93 o 
  11   3   5        0.08        0.46      5.17 o 
  12   3   5       33.89       15.15     10.56 o 
  13   3   5      204.64      243.31     24.51 o 
 -11   4   5       25.92       17.93      5.99 o 
 -10   4   5      132.90      124.00     10.04 o 
  -9   4   5        4.77       -1.18      4.22 o 
  -8   4   5      551.42      556.29     19.46 o 
  -7   4   5     1281.44     1290.85     23.09 o 
  -6   4   5      679.81      712.07     13.21 o 
  -5   4   5      164.69      143.81      6.74 o 
  -4   4   5      176.56      198.79      6.73 o 
  -3   4   5     1804.60     1809.94     22.12 o 
  -2   4   5     5561.70     5718.14     46.47 o 
  -1   4   5     3332.01     3336.08     29.62 o 
   0   4   5      494.45      511.59     12.03 o 
   1   4   5      749.20      732.99      9.91 o 
   2   4   5     2058.84     2181.58     20.39 o 
   3   4   5      845.91      916.84     10.94 o 
   4   4   5      348.74      279.21     20.87 o 
   5   4   5      320.49      308.53      6.72 o 
   6   4   5       10.03        2.84      4.82 o 
   7   4   5     1293.09     1347.24     17.54 o 
   8   4   5       51.07       51.72      4.70 o 
   9   4   5       11.86       23.35      4.82 o 
  10   4   5        5.01       -0.87      4.42 o 
  11   4   5      110.14      147.27     13.02 o 
  12   4   5        0.38        8.24      6.31 o 
  13   4   5       14.23       12.65     20.00 o 
 -11   5   5       40.82       53.03     10.17 o 
 -10   5   5       19.92       14.93      7.69 o 
  -9   5   5        1.89       -1.71     12.68 o 
  -8   5   5      225.63      197.37     14.54 o 
  -7   5   5      282.43      279.26     30.45 o 
  -6   5   5      805.80      803.24     14.34 o 
  -5   5   5     5355.61     5452.27     47.90 o 
  -4   5   5      852.35      928.74     20.76 o 
  -3   5   5     1228.00     1217.75     15.95 o 
  -2   5   5      829.96      793.07     12.01 o 
  -1   5   5     1272.66     1244.90     17.06 o 
   0   5   5     1600.88     1718.86     24.67 o 
   1   5   5     3343.33     3194.99     28.50 o 
   2   5   5      672.34      648.41      9.63 o 
   3   5   5     3676.59     3655.85     31.72 o 
   4   5   5      352.74      391.36      7.51 o 
   5   5   5     2759.50     2828.50     27.19 o 
   6   5   5        1.82        7.94      2.71 o 
   7   5   5        2.98        1.18      2.58 o 
   8   5   5        6.12        8.30      5.89 o 
   9   5   5      286.90      293.80     14.48 o 
  10   5   5       35.23       45.05      9.46 o 
  11   5   5       61.57       64.25      9.80 o 
  12   5   5        0.67        4.35      5.92 o 
 -10   6   5       78.69       87.54     11.46 o 
  -9   6   5        0.44       -2.20      5.63 o 
  -8   6   5       30.41       30.46     15.63 o 
  -7   6   5      472.71      479.76     13.77 o 
  -6   6   5      335.60      345.09      9.90 o 
  -5   6   5     3391.88     3214.61     32.63 o 
  -4   6   5      703.67      634.17     11.92 o 
  -3   6   5      529.20      522.72     10.26 o 
  -2   6   5      285.92      338.34     10.51 o 
  -1   6   5      358.37      393.24      8.16 o 
   0   6   5       69.57       69.00      4.14 o 
   1   6   5      492.75      474.64      9.36 o 
   2   6   5      581.08      595.94     18.08 o 
   3   6   5      805.62      726.66     11.09 o 
   4   6   5        2.61       -1.23      2.05 o 
   5   6   5      825.84      770.58     15.60 o 
   6   6   5       77.54       80.61      5.08 o 
   7   6   5      161.10      179.44      7.93 o 
   8   6   5       37.65       16.58      4.81 o 
   9   6   5       76.34       69.76     16.95 o 
  10   6   5        0.02       -3.19      4.91 o 
  11   6   5        1.42        0.93      5.30 o 
  12   6   5       39.59       37.37      8.25 o 
 -10   7   5      104.30      113.40     17.03 o 
  -9   7   5       48.84       55.73     10.11 o 
  -8   7   5       36.22       41.53      8.33 o 
  -7   7   5      760.63      717.34     23.27 o 
  -6   7   5       80.72       75.25      7.49 o 
  -5   7   5      185.08      165.00     14.68 o 
  -4   7   5      628.68      657.75     12.15 o 
  -3   7   5      446.62      434.45      9.54 o 
  -2   7   5       30.88       28.45      6.44 o 
  -1   7   5      573.55      525.40     14.04 o 
   0   7   5       27.51       27.05      3.19 o 
   1   7   5     1123.67     1175.17     15.26 o 
   2   7   5      368.39      371.54     19.12 o 
   3   7   5        5.56        5.91      2.42 o 
   4   7   5      409.04      418.18      9.06 o 
   5   7   5      120.81      122.32      5.95 o 
   6   7   5      145.83      157.28      6.86 o 
   7   7   5      109.20      105.93      7.91 o 
   8   7   5        5.85       -3.34      3.39 o 
   9   7   5        9.03        8.80      4.31 o 
  10   7   5       80.05      120.04     28.80 o 
  11   7   5       93.86       97.68     11.56 o 
  12   7   5        0.31        0.66      6.26 o 
 -10   8   5       25.72       29.90     11.51 o 
  -9   8   5       19.88       26.39      8.32 o 
  -8   8   5       89.36       88.29     13.18 o 
  -7   8   5      148.79      181.44     14.58 o 
  -6   8   5        0.24        1.20      4.13 o 
  -5   8   5     1950.07     1912.19     47.91 o 
  -4   8   5      418.06      386.85     30.54 o 
  -3   8   5      441.01      446.34     13.20 o 
  -2   8   5      292.15      270.38     10.32 o 
  -1   8   5       92.97      116.70     15.40 o 
   0   8   5        4.17        6.35      2.59 o 
   1   8   5     1087.24     1055.99     14.80 o 
   2   8   5       21.59       12.51      3.01 o 
   3   8   5      850.91      862.03     13.65 o 
   4   8   5      809.23      803.64     13.51 o 
   5   8   5      104.96       99.06      5.89 o 
   6   8   5        4.62        2.93      3.88 o 
   7   8   5       90.49       86.37      7.38 o 
   8   8   5        3.95        5.36      4.27 o 
   9   8   5       17.94        6.52      4.52 o 
  10   8   5      297.26      311.18     16.65 o 
  11   8   5      109.88      125.83     13.12 o 
  -9   9   5      295.25      286.70     19.51 o 
  -8   9   5        0.42       -1.23      7.11 o 
  -7   9   5       15.50       13.96      9.06 o 
  -6   9   5        4.06        2.41      4.22 o 
  -5   9   5      155.91      154.80     10.28 o 
  -4   9   5      111.49      112.80      8.74 o 
  -3   9   5     1333.82     1305.42     23.83 o 
  -2   9   5      113.83      122.83     19.07 o 
  -1   9   5       83.64      103.74     11.16 o 
   0   9   5       21.92       15.86      4.47 o 
   1   9   5      199.28      212.72     12.62 o 
   2   9   5        2.41        2.89      2.83 o 
   3   9   5      742.34      711.42     12.87 o 
   4   9   5      704.99      672.84     32.54 o 
   5   9   5      753.30      731.38     29.46 o 
   6   9   5      262.19      249.02     10.51 o 
   7   9   5        8.18        5.89      4.11 o 
   8   9   5      411.11      419.31     13.83 o 
   9   9   5        0.21       -0.98      3.55 o 
  10   9   5        0.91        7.57      6.05 o 
  -8  10   5        1.65        1.04      6.31 o 
  -7  10   5       17.91       26.91      8.47 o 
  -6  10   5        0.21       -5.71      4.46 o 
  -5  10   5        2.92        0.39      4.48 o 
  -4  10   5        0.29        4.84      4.48 o 
  -3  10   5      107.54      104.48     18.80 o 
  -2  10   5      558.54      499.40     14.66 o 
  -1  10   5      450.98      454.46     15.16 o 
   0  10   5      415.50      395.72     25.63 o 
   1  10   5        4.72        8.81      5.18 o 
   2  10   5      557.58      576.51     16.70 o 
   3  10   5        2.69       -1.14      3.61 o 
   4  10   5       96.24      104.04     19.09 o 
   5  10   5      416.22      385.37     12.68 o 
   6  10   5       62.09       51.25      6.17 o 
   7  10   5        3.69       -2.06      3.95 o 
   8  10   5      216.61      234.82     12.63 o 
   9  10   5        7.15       11.19      5.94 o 
  10  10   5      106.94      128.67     13.16 o 
  -7  11   5      155.10      154.67     21.78 o 
  -6  11   5      120.48      121.38     10.17 o 
  -5  11   5        0.29       -5.48      4.15 o 
  -4  11   5      563.92      517.06     21.64 o 
  -3  11   5      299.98      283.63     20.02 o 
  -2  11   5       64.22       67.24      7.37 o 
  -1  11   5       81.44       83.94      7.74 o 
   0  11   5       70.60       77.34      7.64 o 
   1  11   5        8.14        8.15      4.61 o 
   2  11   5     1453.86     1479.61     25.74 o 
   3  11   5      168.25      164.16     10.02 o 
   4  11   5      418.06      422.13     26.58 o 
   5  11   5       55.98       61.53      8.98 o 
   6  11   5       27.89       34.92      7.99 o 
   7  11   5       11.68        8.78      4.75 o 
   8  11   5        3.87       -3.62      4.38 o 
   9  11   5        4.66        1.43      5.84 o 
  -6  12   5       68.10       69.46      8.45 o 
  -5  12   5        3.30        7.14      5.23 o 
  -4  12   5      194.30      198.18     12.46 o 
  -3  12   5       47.35       39.06      6.71 o 
  -2  12   5      265.00      265.21     28.86 o 
  -1  12   5       40.86       38.94     12.69 o 
   0  12   5      152.78      147.95     11.56 o 
   1  12   5        3.74        0.17      4.50 o 
   2  12   5      373.00      336.67     13.91 o 
   3  12   5        0.06       -5.42      4.56 o 
   4  12   5      620.00      599.39     49.32 o 
   5  12   5        2.54        1.58      5.50 o 
   6  12   5       63.78       39.56      8.54 o 
   7  12   5       27.68       34.74      8.30 o 
   8  12   5       16.35       30.72      8.69 o 
  -5  13   5       14.40       17.71      6.06 o 
  -4  13   5        3.02       12.80      5.80 o 
  -3  13   5       21.12        5.19      5.38 o 
  -2  13   5        7.28       -1.93      9.76 o 
  -1  13   5       18.92       21.10      5.84 o 
   0  13   5      552.70      545.56     17.40 o 
   1  13   5       71.19       63.52      9.03 o 
   2  13   5      132.77      123.81     12.60 o 
   3  13   5       41.91       48.27      9.21 o 
   4  13   5        6.34        3.87      5.92 o 
   5  13   5       13.72       15.44      6.99 o 
   6  13   5       44.74       55.55      9.82 o 
  -3  14   5        0.71       -5.68      7.42 o 
  -2  14   5      195.93      198.03     14.99 o 
  -1  14   5        1.60        0.47      4.96 o 
   0  14   5        5.37       -2.63      4.71 o 
   1  14   5       13.96        2.71      6.28 o 
   2  14   5       43.54       50.90     21.72 o 
   3  14   5        0.36        4.09      6.41 o 
   4  14   5        1.11        1.26      6.38 o 
   1 -13   6       32.91       37.61      9.18 o 
   2 -13   6       95.63       96.76     12.42 o 
  -3 -12   6       13.17       18.27      8.80 o 
  -2 -12   6       26.25       22.65      7.33 o 
  -1 -12   6       12.23       10.63      6.48 o 
   0 -12   6       38.13       34.93     16.70 o 
   1 -12   6       38.06       48.35      8.92 o 
   2 -12   6       52.97       68.91     10.20 o 
   3 -12   6       25.47       24.68      8.03 o 
   4 -12   6       20.31       14.02      7.38 o 
   5 -12   6      251.01      253.86     18.17 o 
   6 -12   6       90.07      113.25     12.86 o 
  -5 -11   6       11.22        6.03      5.31 o 
  -4 -11   6      194.22      196.76     12.93 o 
  -3 -11   6       17.17       14.86     16.39 o 
  -2 -11   6       53.75       69.07     10.04 o 
  -1 -11   6      107.13      102.07     19.22 o 
   0 -11   6      122.17      124.33     12.42 o 
   1 -11   6        5.59       -5.35      5.06 o 
   2 -11   6       29.76       22.13      7.45 o 
   3 -11   6       90.40       88.91     10.79 o 
   4 -11   6       75.13       61.40      9.58 o 
   5 -11   6      163.62      141.59     13.38 o 
   6 -11   6        1.22       -6.07      5.63 o 
   7 -11   6       79.63       70.12     10.60 o 
   8 -11   6        6.18        2.49      7.22 o 
  -6 -10   6      267.11      330.67     14.30 o 
  -5 -10   6       51.98       58.10     12.75 o 
  -4 -10   6        4.14        0.64      4.30 o 
  -3 -10   6      211.89      203.67     13.90 o 
  -2 -10   6       15.20        9.24      4.56 o 
  -1 -10   6       57.84       57.22     17.26 o 
   0 -10   6        5.17        8.33      5.14 o 
   1 -10   6        1.26        5.06      5.03 o 
   2 -10   6       14.98       13.59      5.93 o 
   3 -10   6      131.51      126.85     11.96 o 
   4 -10   6      263.06      303.39     32.68 o 
   5 -10   6      666.58      718.02     23.53 o 
   6 -10   6      240.75      237.99     12.48 o 
   7 -10   6       18.53        4.93      5.20 o 
   8 -10   6        0.57       -0.34      5.50 o 
   9 -10   6       14.57       14.75     10.51 o 
  -7  -9   6        8.05       -1.66      6.06 o 
  -6  -9   6       79.22       87.59      9.81 o 
  -5  -9   6      106.41      112.31      9.41 o 
  -4  -9   6       44.85       50.69      6.58 o 
  -3  -9   6      144.83      175.33     10.78 o 
  -2  -9   6       43.98       42.11      5.32 o 
  -1  -9   6       45.90       47.63      6.19 o 
   0  -9   6        0.02        2.61      3.78 o 
   1  -9   6       15.75       22.28      5.04 o 
   2  -9   6       29.94       37.82      5.54 o 
   3  -9   6       46.63       44.14      7.70 o 
   4  -9   6       49.06       34.87      9.12 o 
   5  -9   6      326.92      390.40     13.54 o 
   6  -9   6      165.84      173.52     14.99 o 
   7  -9   6       54.35       58.42      7.32 o 
   8  -9   6        0.25        2.71      4.78 o 
   9  -9   6       22.53       25.98      8.01 o 
  10  -9   6        7.25        8.99      7.35 o 
  -8  -8   6       47.41       44.73      9.00 o 
  -7  -8   6       64.48       62.47      9.82 o 
  -6  -8   6        1.70        2.06      4.32 o 
  -5  -8   6        0.02        3.07      4.18 o 
  -4  -8   6        2.69        1.58      5.88 o 
  -3  -8   6       82.67       80.77      7.46 o 
  -2  -8   6      174.76      174.45     10.24 o 
  -1  -8   6       48.49       59.48      6.34 o 
   0  -8   6      152.49      143.42      8.95 o 
   1  -8   6      582.33      600.13     14.95 o 
   2  -8   6      147.65      154.50     17.84 o 
   3  -8   6      230.30      252.46      8.52 o 
   4  -8   6      161.44      146.10      7.38 o 
   5  -8   6       48.20       46.24      6.87 o 
   6  -8   6      134.31      148.70     15.50 o 
   7  -8   6      190.81      183.99     29.92 o 
   8  -8   6      114.39      101.92      8.67 o 
   9  -8   6      126.20      146.26     13.13 o 
  10  -8   6        0.02       -5.46      5.91 o 
  11  -8   6       24.54       14.50     13.40 o 
  -8  -7   6       40.44       30.41      9.34 o 
  -7  -7   6      199.93      237.61     22.76 o 
  -6  -7   6        1.12       -5.49      3.66 o 
  -5  -7   6      185.65      196.72     11.10 o 
  -4  -7   6      110.36       87.47      7.63 o 
  -3  -7   6       76.52       83.79      7.52 o 
  -2  -7   6       32.50       36.51      5.61 o 
  -1  -7   6        3.51        1.86      3.93 o 
   0  -7   6     1100.77     1103.90     21.83 o 
   1  -7   6       57.53       59.31      5.81 o 
   2  -7   6        0.52       -4.03      2.69 o 
   3  -7   6     2493.05     2423.81     26.46 o 
   4  -7   6      112.00      103.57      6.27 o 
   5  -7   6       71.73       64.23      5.41 o 
   6  -7   6      353.23      337.98     15.39 o 
   7  -7   6        2.16       -1.52      3.27 o 
   8  -7   6      347.89      354.05     10.79 o 
   9  -7   6      133.49      121.58     18.67 o 
  10  -7   6        2.08       -3.77      5.28 o 
  11  -7   6       99.60      138.60     13.77 o 
  -9  -6   6      183.89      181.48     15.52 o 
  -8  -6   6       59.18       53.15      9.32 o 
  -7  -6   6        7.55        9.59      6.94 o 
  -6  -6   6       31.29       33.60      5.75 o 
  -5  -6   6        8.11        9.19      4.38 o 
  -4  -6   6      110.03       95.04      7.73 o 
  -3  -6   6      632.03      672.32     18.63 o 
  -2  -6   6       12.34        9.15      4.06 o 
  -1  -6   6      954.52      949.00     25.29 o 
   0  -6   6     1756.64     1890.24     23.47 o 
   1  -6   6      763.73      823.84     12.33 o 
   2  -6   6       19.57       25.78      3.41 o 
   3  -6   6     3789.27     3741.32     35.19 o 
   4  -6   6      600.62      599.49     12.08 o 
   5  -6   6     1260.08     1229.84     17.69 o 
   6  -6   6     2167.95     2135.87     32.75 o 
   7  -6   6     1031.47     1065.86     27.63 o 
   8  -6   6      255.49      245.63      9.23 o 
   9  -6   6        0.03        1.90      4.68 o 
  10  -6   6       59.99       48.79      6.91 o 
  11  -6   6       79.76       69.28     10.59 o 
  12  -6   6       36.84       38.67      9.29 o 
  -9  -5   6      340.76      363.51     43.36 o 
  -8  -5   6       11.22       10.46      6.53 o 
  -7  -5   6        0.15        4.75      5.28 o 
  -6  -5   6      177.00      187.71     11.59 o 
  -5  -5   6      229.65      234.28     12.33 o 
  -4  -5   6      537.84      503.08     13.79 o 
  -3  -5   6      621.50      646.79     15.30 o 
  -2  -5   6        0.61       -1.95      3.11 o 
  -1  -5   6      147.15      136.39     10.02 o 
   0  -5   6      823.74      754.53     17.50 o 
   1  -5   6     1995.61     1900.98     20.12 o 
   2  -5   6     1112.75     1171.83     15.23 o 
   3  -5   6       16.91       15.14      2.92 o 
   4  -5   6       47.11       49.50      4.70 o 
   5  -5   6      112.32      106.69      9.64 o 
   6  -5   6       66.73       68.35      5.39 o 
   7  -5   6      127.90      135.24      7.27 o 
   8  -5   6     1383.30     1311.74     19.68 o 
   9  -5   6      582.39      576.65     15.79 o 
  10  -5   6      286.55      284.79     12.58 o 
  11  -5   6        0.26        5.40      5.78 o 
  12  -5   6       85.00       88.02      9.20 o 
 -10  -4   6       33.80       25.44      8.09 o 
  -9  -4   6      226.10      211.53     16.00 o 
  -8  -4   6        2.98        3.21      5.23 o 
  -7  -4   6      828.61      850.90     35.12 o 
  -6  -4   6      554.34      589.12     19.79 o 
  -5  -4   6     1381.77     1362.98     25.44 o 
  -4  -4   6       47.60       52.13      5.80 o 
  -3  -4   6      111.79      112.52      7.52 o 
  -2  -4   6        4.15       -6.02      5.83 o 
  -1  -4   6      328.11      358.70     10.39 o 
   0  -4   6     1612.13     1705.99     40.18 o 
   1  -4   6     1491.00     1422.38     15.87 o 
   2  -4   6      156.64      134.51      5.74 o 
   3  -4   6       68.97       66.39      4.31 o 
   4  -4   6      101.89      123.71      5.77 o 
   5  -4   6        6.80        5.04      2.99 o 
   6  -4   6      101.90      106.56      6.03 o 
   7  -4   6      246.20      247.10      8.44 o 
   8  -4   6       41.44       40.14      5.90 o 
   9  -4   6      334.48      321.69     12.01 o 
  10  -4   6      518.48      502.85     15.28 o 
  11  -4   6       20.02       11.03      6.43 o 
  12  -4   6      405.06      408.11     35.36 o 
 -10  -3   6      184.33      140.09     16.97 o 
  -9  -3   6       17.30       12.37      6.17 o 
  -8  -3   6      437.61      393.93     17.46 o 
  -7  -3   6       27.44       26.18      6.52 o 
  -6  -3   6       45.07       37.21      5.44 o 
  -5  -3   6     1368.07     1301.13     21.96 o 
  -4  -3   6      257.68      245.36      7.36 o 
  -3  -3   6      197.02      199.77      8.31 o 
  -2  -3   6     1934.94     1955.65     25.93 o 
  -1  -3   6        2.52        1.94      2.74 o 
   0  -3   6       15.32        3.21      6.09 o 
   1  -3   6      169.31      167.56      7.25 o 
   2  -3   6      121.40      150.04     12.01 o 
   3  -3   6      209.06      171.31      5.72 o 
   4  -3   6       51.10       37.25      3.50 o 
   5  -3   6       76.41       79.27      5.60 o 
   6  -3   6     1205.61     1275.67     17.15 o 
   7  -3   6      177.68      180.31      8.48 o 
   8  -3   6     2175.93     2155.43     25.48 o 
   9  -3   6       86.43       84.70      7.70 o 
  10  -3   6      112.38       88.12      8.04 o 
  11  -3   6        7.50        3.01      4.47 o 
  12  -3   6      340.15      363.69     14.71 o 
  13  -3   6        6.92        5.28      5.40 o 
 -10  -2   6       77.49       57.11      9.26 o 
  -9  -2   6       24.97       28.01      7.58 o 
  -8  -2   6     1969.81     1961.66     47.65 o 
  -7  -2   6      226.05      197.72     20.55 o 
  -6  -2   6      456.21      452.47     10.26 o 
  -5  -2   6      131.85      140.18      9.55 o 
  -4  -2   6      173.18      173.02     15.74 o 
  -3  -2   6      150.99      149.78      7.96 o 
  -2  -2   6     5184.33     5069.96     94.73 o 
  -1  -2   6      123.37      114.55      6.32 o 
   0  -2   6     7489.76     7538.09     68.85 o 
   1  -2   6       32.31       39.30      2.84 o 
   2  -2   6       18.59       11.25      2.09 o 
   3  -2   6      198.33      202.29      8.95 o 
   4  -2   6     3401.64     3639.50     32.54 o 
   5  -2   6       34.20       41.29      3.73 o 
   6  -2   6     1400.97     1315.19     17.15 o 
   7  -2   6       31.55       28.53      3.88 o 
   8  -2   6     1021.85      997.26     15.77 o 
   9  -2   6      464.75      466.32     24.32 o 
  10  -2   6     1560.22     1440.04     25.44 o 
  11  -2   6        2.38        0.64      4.34 o 
  12  -2   6       79.42       69.68      8.00 o 
  13  -2   6        3.75       -1.51      5.57 o 
 -11  -1   6       58.59       65.02     16.97 o 
 -10  -1   6       39.90       44.67     10.68 o 
  -9  -1   6      117.52      129.78     12.35 o 
  -8  -1   6      699.98      686.17     21.17 o 
  -7  -1   6       96.28       90.52      7.38 o 
  -6  -1   6      664.28      667.38     12.33 o 
  -5  -1   6        0.64        3.67      2.72 o 
  -4  -1   6     1654.52     1743.99     19.83 o 
  -3  -1   6      371.27      349.44      9.67 o 
  -2  -1   6      164.57      150.37      4.79 o 
  -1  -1   6        6.56        8.07      1.81 o 
   0  -1   6     2744.52     2707.77     24.32 o 
   1  -1   6      522.92      481.66      8.68 o 
   2  -1   6      816.31      987.73     12.14 o 
   3  -1   6        2.81       -1.86      1.67 o 
   4  -1   6        2.43        5.98      2.08 o 
   5  -1   6      101.91      124.88      8.39 o 
   6  -1   6      557.05      602.50     17.72 o 
   7  -1   6      530.96      529.04     22.49 o 
   8  -1   6       31.44       35.92      4.61 o 
   9  -1   6       69.56       76.82      7.14 o 
  10  -1   6      648.27      669.53     16.98 o 
  11  -1   6      110.33      103.90      8.71 o 
  12  -1   6        5.90        3.47      4.65 o 
  13  -1   6       48.07       44.58      9.29 o 
 -11   0   6        2.65        6.71      6.18 o 
 -10   0   6      241.05      238.87     21.65 o 
  -9   0   6      167.51      147.38     10.20 o 
  -8   0   6      141.60      155.58     12.54 o 
  -7   0   6      111.33      117.78      8.48 o 
  -6   0   6      101.31       88.39      5.75 o 
  -5   0   6       55.05       47.53      4.28 o 
  -4   0   6        3.42       -0.71      2.38 o 
  -3   0   6     1083.72     1113.66     35.77 o 
  -2   0   6     3645.23     3650.40     36.07 o 
  -1   0   6       38.80       44.92      4.71 o 
   0   0   6       92.46      105.63      4.02 o 
   1   0   6      648.90      599.37      8.82 o 
   2   0   6      118.95      106.47      5.51 o 
   3   0   6      413.79      375.43     12.16 o 
   4   0   6       58.10       27.84      4.53 o 
   5   0   6        1.00        1.01      2.11 o 
   6   0   6      488.07      509.88     11.16 o 
   7   0   6     1387.86     1388.54     17.95 o 
   8   0   6        1.08       -0.21      2.90 o 
   9   0   6      140.82      133.88      8.69 o 
  10   0   6       30.52       26.49      5.45 o 
  11   0   6      239.21      240.74     24.49 o 
  12   0   6       67.44       73.38     10.48 o 
  13   0   6      101.78      139.74     13.56 o 
 -11   1   6       11.64        7.92      6.48 o 
 -10   1   6      110.17      130.17     12.33 o 
  -9   1   6       34.69       26.72      5.70 o 
  -8   1   6      332.44      377.01     13.06 o 
  -7   1   6      318.16      325.00     11.96 o 
  -6   1   6       34.89       29.92      7.98 o 
  -5   1   6      148.32      157.32      6.98 o 
  -4   1   6      239.96      230.71      7.01 o 
  -3   1   6      380.15      370.07      9.60 o 
  -2   1   6     4328.50     4346.87     37.06 o 
  -1   1   6      562.08      600.62     30.02 o 
   0   1   6     4220.03     4318.30     47.47 o 
   1   1   6     3499.00     3429.50     29.27 o 
   2   1   6     2168.72     2168.20     22.81 o 
   3   1   6       66.46       61.45      6.88 o 
   4   1   6      124.56      150.25      4.56 o 
   5   1   6       15.30       16.57      2.52 o 
   6   1   6       57.02       41.00      5.07 o 
   7   1   6     1095.34     1128.50     16.61 o 
   8   1   6      558.77      563.87     11.44 o 
   9   1   6      779.55      793.25     28.72 o 
  10   1   6      120.22      130.62     22.10 o 
  11   1   6       42.67       47.95      8.58 o 
  12   1   6        3.23        5.45      6.00 o 
  13   1   6       21.84       14.47      7.44 o 
 -11   2   6       43.99       44.85      9.69 o 
 -10   2   6       38.86       35.52      6.48 o 
  -9   2   6        0.77        1.72      4.34 o 
  -8   2   6      264.53      282.54     27.39 o 
  -7   2   6       90.73       98.30     11.34 o 
  -6   2   6      333.50      326.68      9.33 o 
  -5   2   6      971.44      940.49     28.52 o 
  -4   2   6     1560.02     1494.15     27.92 o 
  -3   2   6      276.02      278.05     13.73 o 
  -2   2   6      948.80      912.43     18.66 o 
  -1   2   6       42.22       30.35      2.94 o 
   0   2   6     7032.68     7545.45     57.60 o 
   1   2   6     4101.94     4166.59     34.26 o 
   2   2   6      352.78      338.95      5.63 o 
   3   2   6      215.14      213.30      7.19 o 
   4   2   6        0.41        3.27      4.42 o 
   5   2   6      886.63      895.70     11.65 o 
   6   2   6       23.78       49.97      4.22 o 
   7   2   6       73.23       57.82     10.61 o 
   8   2   6      305.93      298.40      8.62 o 
   9   2   6     2059.26     2023.18     24.35 o 
  10   2   6       33.46       24.58      7.00 o 
  11   2   6      532.93      470.37     21.66 o 
  12   2   6       36.84       34.54     17.80 o 
  13   2   6       83.78       91.65     11.32 o 
 -11   3   6      113.73      138.45     11.22 o 
 -10   3   6       20.92       15.53      5.56 o 
  -9   3   6       45.77       47.33     12.59 o 
  -8   3   6      116.33      116.68      8.89 o 
  -7   3   6      329.58      329.60     12.11 o 
  -6   3   6       38.23       30.51      4.40 o 
  -5   3   6      679.87      683.55     12.65 o 
  -4   3   6     1370.92     1352.60     20.88 o 
  -3   3   6       10.16       15.79      4.75 o 
  -2   3   6       10.73       11.40      4.33 o 
  -1   3   6      485.49      559.84     11.40 o 
   0   3   6      477.21      525.47     11.64 o 
   1   3   6      186.01      212.34      5.35 o 
   2   3   6     2738.23     2732.90     37.19 o 
   3   3   6      474.86      437.68     10.27 o 
   4   3   6      106.68      111.81      6.45 o 
   5   3   6      166.58      127.82      4.08 o 
   6   3   6      471.78      524.11      8.56 o 
   7   3   6     2188.13     2058.31     22.73 o 
   8   3   6        5.64        7.34      3.16 o 
   9   3   6       77.13       81.32      7.23 o 
  10   3   6      111.66      116.51     11.50 o 
  11   3   6       38.37       38.06      8.00 o 
  12   3   6      228.60      247.02     24.97 o 
  13   3   6      246.94      277.55     33.77 o 
 -10   4   6       88.23      108.80      9.55 o 
  -9   4   6        0.64        3.46      4.33 o 
  -8   4   6       16.42       11.05      4.62 o 
  -7   4   6      428.08      407.03     24.58 o 
  -6   4   6      452.85      444.90     18.23 o 
  -5   4   6      453.11      413.11     10.39 o 
  -4   4   6      377.40      410.40     16.20 o 
  -3   4   6     1565.91     1460.50     18.29 o 
  -2   4   6      316.06      290.27      7.59 o 
  -1   4   6     8126.90     8171.20     63.30 o 
   0   4   6      105.99      105.35      4.84 o 
   1   4   6     6115.83     6450.06     50.67 o 
   2   4   6       93.59       98.66      3.83 o 
   3   4   6      502.38      519.15     11.60 o 
   4   4   6      226.58      246.92      8.48 o 
   5   4   6       33.23       36.80      7.04 o 
   6   4   6      235.91      257.35      6.67 o 
   7   4   6      918.27      907.12     17.75 o 
   8   4   6       13.03        6.18      5.91 o 
   9   4   6       15.59       15.16      4.69 o 
  10   4   6      133.19      141.07     12.12 o 
  11   4   6      180.37      198.30     15.03 o 
  12   4   6       34.22       30.19     10.84 o 
  13   4   6        1.83        8.39      7.73 o 
 -10   5   6       28.18       22.25      6.09 o 
  -9   5   6        1.66       -3.17      4.32 o 
  -8   5   6        4.69       -1.89      4.12 o 
  -7   5   6        0.07       -3.80      3.89 o 
  -6   5   6       11.69        8.40      3.91 o 
  -5   5   6     1891.59     1839.41     22.95 o 
  -4   5   6        0.00        3.66      7.43 o 
  -3   5   6     1168.86     1125.97     15.85 o 
  -2   5   6      238.78      262.86     10.96 o 
  -1   5   6      861.08      901.13     13.02 o 
   0   5   6      404.56      386.21      8.14 o 
   1   5   6     1852.12     1840.13     19.44 o 
   2   5   6      589.68      589.93      9.34 o 
   3   5   6     2714.64     2715.18     25.26 o 
   4   5   6     1172.13     1129.05     13.51 o 
   5   5   6      543.12      525.27      8.89 o 
   6   5   6      125.26      132.34      8.12 o 
   7   5   6      723.00      694.80     18.81 o 
   8   5   6       17.99       14.45      5.60 o 
   9   5   6       15.60       14.96      4.77 o 
  10   5   6       80.30       85.09     12.12 o 
  11   5   6       66.45       77.50     10.27 o 
  12   5   6       86.07       95.05     11.89 o 
 -10   6   6        2.38       -8.06      5.38 o 
  -9   6   6       69.81       77.53     19.45 o 
  -8   6   6       18.00        7.50      6.46 o 
  -7   6   6        0.22       -3.18      3.92 o 
  -6   6   6      384.44      419.42     11.09 o 
  -5   6   6        0.61        0.66      3.43 o 
  -4   6   6       40.93       33.61      7.34 o 
  -3   6   6      491.30      520.51     17.08 o 
  -2   6   6      129.10      102.94      5.55 o 
  -1   6   6       73.35       80.60      4.79 o 
   0   6   6      392.01      391.37      8.54 o 
   1   6   6       46.02       51.26      3.85 o 
   2   6   6       44.42       50.12      6.29 o 
   3   6   6      313.29      323.28      7.29 o 
   4   6   6      682.28      672.89     10.70 o 
   5   6   6     1085.10     1044.34     14.26 o 
   6   6   6      284.18      279.81     10.49 o 
   7   6   6      165.47      186.25     10.47 o 
   8   6   6      105.09      106.20      7.20 o 
   9   6   6       16.02       12.62      6.22 o 
  10   6   6        2.98       -0.81      4.98 o 
  11   6   6        3.00        4.31      6.92 o 
  12   6   6       25.88       28.40     12.05 o 
 -10   7   6        2.53        8.55      7.16 o 
  -9   7   6       28.67       19.89     12.40 o 
  -8   7   6       53.67       33.69      8.14 o 
  -7   7   6      276.77      277.93     15.90 o 
  -6   7   6        1.87       -3.59      4.12 o 
  -5   7   6       99.58      117.06     10.68 o 
  -4   7   6       22.69       25.61      4.27 o 
  -3   7   6        3.66        4.12      6.71 o 
  -2   7   6      419.33      455.03      9.88 o 
  -1   7   6       16.74       24.33      3.46 o 
   0   7   6       48.83       52.27      4.19 o 
   1   7   6      142.38      156.23      6.26 o 
   2   7   6      587.95      604.40     10.73 o 
   3   7   6      637.90      666.17     18.69 o 
   4   7   6        0.04       -0.12      3.21 o 
   5   7   6      195.21      181.48     12.76 o 
   6   7   6       10.03        6.66      4.22 o 
   7   7   6        7.62        6.73      4.18 o 
   8   7   6      287.43      277.61     15.40 o 
   9   7   6       19.91       17.07      5.02 o 
  10   7   6       54.97       50.16      8.98 o 
  11   7   6       10.82       11.74      6.58 o 
  12   7   6        3.12       -5.43      8.81 o 
  -9   8   6       38.01       25.35      8.61 o 
  -8   8   6        2.75        7.47      6.60 o 
  -7   8   6      398.67      410.00     18.42 o 
  -6   8   6        1.09       -0.30      7.39 o 
  -5   8   6       23.86       22.96      6.74 o 
  -4   8   6      246.57      273.45     11.82 o 
  -3   8   6      582.37      601.21     15.61 o 
  -2   8   6       65.57       58.39      6.42 o 
  -1   8   6      120.26      110.70      7.68 o 
   0   8   6        4.53        0.64      2.71 o 
   1   8   6      453.94      484.69     20.40 o 
   2   8   6      431.83      411.87      9.38 o 
   3   8   6      405.32      379.41     11.54 o 
   4   8   6      184.10      176.28      7.21 o 
   5   8   6       11.53        2.94      3.99 o 
   6   8   6       14.84       17.85      4.57 o 
   7   8   6      110.68      104.13      8.08 o 
   8   8   6       83.75       79.91      7.53 o 
   9   8   6       29.15       35.32     13.85 o 
  10   8   6      389.40      407.90     41.85 o 
  11   8   6       11.23        0.76      5.68 o 
  -8   9   6        0.37       -3.59      5.81 o 
  -7   9   6        0.89       -9.54     10.79 o 
  -6   9   6       59.20       53.60      9.08 o 
  -5   9   6       19.80       10.14     14.54 o 
  -4   9   6      276.96      285.51     15.68 o 
  -3   9   6        8.89       10.19      4.96 o 
  -2   9   6       73.48       57.80      8.55 o 
  -1   9   6       17.04       15.56      4.93 o 
   0   9   6      104.29      101.32     10.13 o 
   1   9   6      327.66      319.89     11.11 o 
   2   9   6      423.47      413.07     10.00 o 
   3   9   6        0.84       -2.59      2.91 o 
   4   9   6     1316.65     1285.48     44.95 o 
   5   9   6       80.73       71.36      6.88 o 
   6   9   6       93.20      101.62     22.83 o 
   7   9   6       57.69       59.00      7.56 o 
   8   9   6       78.36       72.87      7.68 o 
   9   9   6        0.09        0.55     11.67 o 
  10   9   6       29.75       22.50      7.50 o 
  -8  10   6        4.04       -5.54      6.02 o 
  -7  10   6        0.01       11.40      7.20 o 
  -6  10   6        0.06       -3.53      4.38 o 
  -5  10   6       13.57       14.92      5.12 o 
  -4  10   6      161.86      165.66     10.73 o 
  -3  10   6      256.65      243.16     11.59 o 
  -2  10   6       24.12       31.83      5.66 o 
  -1  10   6        0.06        6.63      4.33 o 
   0  10   6       10.86       10.90      4.54 o 
   1  10   6        3.72        0.98      3.89 o 
   2  10   6        4.95        8.09      4.38 o 
   3  10   6      311.03      301.89     14.87 o 
   4  10   6      133.80      122.09     11.83 o 
   5  10   6       70.70       69.74      7.00 o 
   6  10   6       96.52       89.31      7.89 o 
   7  10   6       36.06       39.19     11.45 o 
   8  10   6       48.29       37.43      9.86 o 
   9  10   6       22.22        9.91      5.52 o 
  10  10   6        4.12        6.75      6.85 o 
  -7  11   6        9.62        6.59      7.70 o 
  -6  11   6       93.65      100.16     14.02 o 
  -5  11   6        0.05        4.44      6.61 o 
  -4  11   6        4.93        4.26      4.80 o 
  -3  11   6       63.68       68.81      7.82 o 
  -2  11   6      129.44      133.55     16.58 o 
  -1  11   6      183.75      196.59     11.40 o 
   0  11   6      107.01      101.48     13.24 o 
   1  11   6        6.14        5.75      4.43 o 
   2  11   6       97.79       96.76      8.15 o 
   3  11   6       74.02       74.34     10.52 o 
   4  11   6      165.50      186.74     14.48 o 
   5  11   6       17.40       16.03      6.17 o 
   6  11   6       71.10       74.94     10.00 o 
   7  11   6       10.21       10.67      6.53 o 
   8  11   6        0.02       -3.17      4.37 o 
   9  11   6        1.05        0.49      5.46 o 
  -6  12   6       30.30       20.97      6.47 o 
  -5  12   6        0.96       -2.64      7.03 o 
  -4  12   6       46.28       42.39      6.98 o 
  -3  12   6       21.46       11.41      8.21 o 
  -2  12   6       36.41       23.86      5.79 o 
  -1  12   6       38.98       37.85      6.46 o 
   0  12   6      512.57      493.90     15.97 o 
   1  12   6       52.28       57.33      7.10 o 
   2  12   6       37.69       42.34     10.53 o 
   3  12   6        8.97       10.37      6.03 o 
   4  12   6      116.74      109.64     11.98 o 
   5  12   6       83.37       99.54     11.61 o 
   6  12   6      134.97      138.92     14.31 o 
   7  12   6        0.28        2.17     14.64 o 
   8  12   6        0.74       -4.28      5.93 o 
  -4  13   6        1.10       -4.91     10.35 o 
  -3  13   6        2.80        0.42      4.77 o 
  -2  13   6      120.56       99.89      9.65 o 
  -1  13   6       75.59       91.47      9.22 o 
   0  13   6      374.01      385.64     14.75 o 
   1  13   6        7.48        5.69      6.16 o 
   2  13   6      148.67      106.83     17.60 o 
   3  13   6       76.13       67.03     10.65 o 
   4  13   6       45.36       15.85      7.26 o 
   5  13   6        4.60       -2.87      7.33 o 
   6  13   6       10.97        4.05      6.41 o 
  -2  14   6      135.85      144.85     11.50 o 
  -1  14   6        7.50        1.84      5.39 o 
   0  14   6       26.45       22.08      7.59 o 
   1  14   6       16.84       12.23      7.20 o 
   2  14   6        1.39       -0.90      5.72 o 
   3  14   6        3.53        0.86      6.97 o 
   4  14   6        6.24       12.26      7.26 o 
  -1 -12   7       83.57       74.74     15.90 o 
   0 -12   7        2.57        0.70     10.03 o 
   1 -12   7        2.06        0.58      5.93 o 
   2 -12   7       83.36       86.41     11.44 o 
   3 -12   7        4.45       -0.16      5.69 o 
   4 -12   7      145.76      139.82     14.17 o 
   5 -12   7      434.90      481.72     36.93 o 
  -3 -11   7       47.88       45.16     11.97 o 
  -2 -11   7       76.54       62.45      9.76 o 
  -1 -11   7      101.63      120.99     12.61 o 
   0 -11   7      174.32      172.26     15.82 o 
   1 -11   7      158.24      152.53     22.73 o 
   2 -11   7        5.40        6.84      5.96 o 
   3 -11   7      249.49      265.98     17.65 o 
   4 -11   7        9.31        2.43      6.32 o 
   5 -11   7        1.16        6.64      7.25 o 
   6 -11   7      275.73      305.60     51.37 o 
   7 -11   7      123.34      122.19     13.19 o 
  -5 -10   7      131.82      134.96     13.44 o 
  -4 -10   7       11.65        4.47      4.72 o 
  -3 -10   7      112.24      123.25      8.73 o 
  -2 -10   7       10.34       15.60      4.97 o 
  -1 -10   7       11.26        8.17      4.58 o 
   0 -10   7      134.78      135.32     12.43 o 
   1 -10   7       15.99       10.75      5.53 o 
   2 -10   7        2.50        3.65      5.56 o 
   3 -10   7      595.07      562.45     21.29 o 
   4 -10   7       23.16       12.60      6.48 o 
   5 -10   7      606.81      602.08     22.57 o 
   6 -10   7      292.61      274.15     30.01 o 
   7 -10   7       67.19       57.40      9.91 o 
   8 -10   7       44.11       58.77      8.37 o 
  -6  -9   7       38.24       45.78      7.28 o 
  -5  -9   7      118.89      119.70      9.93 o 
  -4  -9   7        6.09        0.72      6.23 o 
  -3  -9   7      451.41      506.49     15.77 o 
  -2  -9   7       16.90       17.58      4.96 o 
  -1  -9   7        0.70       -2.60      3.56 o 
   0  -9   7      139.14      125.92      9.04 o 
   1  -9   7       72.04       77.02      8.39 o 
   2  -9   7        1.09        3.27      5.01 o 
   3  -9   7      358.37      362.22     16.62 o 
   4  -9   7       60.23       88.24     20.22 o 
   5  -9   7      737.25      728.59     26.56 o 
   6  -9   7      273.54      281.14     16.71 o 
   7  -9   7      701.07      712.18     25.23 o 
   8  -9   7      211.41      227.30     17.31 o 
   9  -9   7        4.03       -1.85      4.91 o 
  -7  -8   7       47.02       36.46      8.34 o 
  -6  -8   7       86.41       89.95     15.31 o 
  -5  -8   7       15.88       25.40      7.53 o 
  -4  -8   7        3.26        4.83      5.16 o 
  -3  -8   7      410.45      394.95     13.45 o 
  -2  -8   7       23.32       14.00      9.31 o 
  -1  -8   7       45.53       54.92      6.46 o 
   0  -8   7       98.21       90.89      7.81 o 
   1  -8   7      290.93      329.21     11.80 o 
   2  -8   7      161.65      157.35     10.92 o 
   3  -8   7        8.50        5.73      5.75 o 
   4  -8   7        0.62       -1.76      3.48 o 
   5  -8   7       22.96       17.83      3.94 o 
   6  -8   7       29.04       41.74      8.07 o 
   7  -8   7       16.65        9.10      4.74 o 
   8  -8   7      293.11      286.11     12.30 o 
   9  -8   7      229.42      238.62     16.98 o 
  10  -8   7       51.89       56.89     16.84 o 
  -8  -7   7       52.87       48.78     10.25 o 
  -7  -7   7       97.49      103.07     11.70 o 
  -6  -7   7       50.37       40.48      6.51 o 
  -5  -7   7      626.82      587.09     17.05 o 
  -4  -7   7        9.90       12.01      4.63 o 
  -3  -7   7        3.98       -2.26      3.44 o 
  -2  -7   7       30.76       22.96      5.15 o 
  -1  -7   7       30.33       14.74      4.62 o 
   0  -7   7       55.22       54.02      6.31 o 
   1  -7   7      313.32      265.71     10.55 o 
   2  -7   7      208.36      244.22     10.11 o 
   3  -7   7       26.63       37.36      5.53 o 
   4  -7   7       39.00       42.68      4.85 o 
   5  -7   7      719.00      741.79     17.29 o 
   6  -7   7        0.23        1.07      3.25 o 
   7  -7   7       19.80       24.77      4.49 o 
   8  -7   7       48.91       47.12      8.53 o 
   9  -7   7       40.53       40.77      8.62 o 
  10  -7   7       10.69        7.12      8.12 o 
  11  -7   7        0.87       -0.38     10.54 o 
  -8  -6   7      101.24      103.88     12.25 o 
  -7  -6   7       35.39       18.62      8.13 o 
  -6  -6   7        0.34       -0.74      3.83 o 
  -5  -6   7      182.08      188.20     10.95 o 
  -4  -6   7       34.06       39.92      7.86 o 
  -3  -6   7      334.76      303.72     30.05 o 
  -2  -6   7      156.68      149.59      9.22 o 
  -1  -6   7      193.82      187.22      9.17 o 
   0  -6   7       94.38       76.01      6.91 o 
   1  -6   7       22.94       23.67      4.63 o 
   2  -6   7      149.06      143.41      8.46 o 
   3  -6   7     2748.64     2658.32     27.96 o 
   4  -6   7     1624.12     1583.03     20.39 o 
   5  -6   7       23.58       34.35      4.61 o 
   6  -6   7      491.53      471.14     11.57 o 
   7  -6   7       74.11       72.98      7.15 o 
   8  -6   7       36.88       50.59      5.49 o 
   9  -6   7       19.63       13.94      4.22 o 
  10  -6   7       14.26        9.63      4.95 o 
  11  -6   7       60.63       58.85      9.85 o 
  -9  -5   7       39.84       33.36      8.47 o 
  -8  -5   7      160.67      153.87     14.06 o 
  -7  -5   7        8.07        5.10      5.66 o 
  -6  -5   7        0.93        4.37      5.26 o 
  -5  -5   7      288.43      311.96     11.96 o 
  -4  -5   7       20.39       28.44      8.88 o 
  -3  -5   7      444.03      399.22     12.54 o 
  -2  -5   7       90.82       90.34      7.31 o 
  -1  -5   7       30.27       25.50      4.88 o 
   0  -5   7      660.12      601.53     14.38 o 
   1  -5   7       94.27       91.22      6.77 o 
   2  -5   7        0.22        0.39      2.30 o 
   3  -5   7      534.60      519.98     10.49 o 
   4  -5   7       76.66       79.91      5.40 o 
   5  -5   7        0.27       -2.50      3.00 o 
   6  -5   7      669.61      660.93     13.23 o 
   7  -5   7        1.82        3.34      3.49 o 
   8  -5   7       93.75      110.33      7.17 o 
   9  -5   7        5.87        9.05      3.89 o 
  10  -5   7      515.51      517.30     15.90 o 
  11  -5   7       10.56       10.78      5.20 o 
  12  -5   7       15.77       15.36      6.87 o 
  -9  -4   7       43.73       39.93      9.05 o 
  -8  -4   7      138.39      134.24     13.24 o 
  -7  -4   7      186.12      176.68     14.24 o 
  -6  -4   7      665.82      601.34     42.95 o 
  -5  -4   7        2.09       11.29      4.42 o 
  -4  -4   7      413.49      426.95     12.98 o 
  -3  -4   7       16.90       26.58      4.86 o 
  -2  -4   7      297.03      279.66     10.20 o 
  -1  -4   7      165.98      182.39      8.48 o 
   0  -4   7     1077.19     1011.65     20.31 o 
   1  -4   7      188.41      170.73      4.63 o 
   2  -4   7        9.18        3.04      2.26 o 
   3  -4   7      473.15      487.83      9.66 o 
   4  -4   7      595.89      599.73     11.22 o 
   5  -4   7      109.39      116.34      6.33 o 
   6  -4   7       22.74       26.37      4.06 o 
   7  -4   7        8.70       17.43      4.05 o 
   8  -4   7        1.19       -3.50      3.35 o 
   9  -4   7      145.60      142.19      7.85 o 
  10  -4   7      561.60      581.18     19.55 o 
  11  -4   7       44.84       59.90      7.44 o 
  12  -4   7      170.53      179.70     12.14 o 
 -10  -3   7        8.26       -0.40      5.55 o 
  -9  -3   7        6.84        0.26      5.34 o 
  -8  -3   7       57.64       46.28      8.95 o 
  -7  -3   7       47.31       36.44      7.55 o 
  -6  -3   7      506.21      526.69     14.44 o 
  -5  -3   7      283.21      275.64     10.76 o 
  -4  -3   7       33.04       30.26      5.15 o 
  -3  -3   7      105.49      101.06      7.25 o 
  -2  -3   7     2326.11     2347.64     41.43 o 
  -1  -3   7      174.13      173.38      8.37 o 
   0  -3   7      245.91      252.03     10.28 o 
   1  -3   7      188.94      177.38      5.02 o 
   2  -3   7       32.49       33.03      3.18 o 
   3  -3   7      159.59      152.99      5.79 o 
   4  -3   7       14.70        6.49      2.64 o 
   5  -3   7        0.25        4.81      5.29 o 
   6  -3   7      129.71      129.62      6.62 o 
   7  -3   7       26.20       17.74      3.85 o 
   8  -3   7      118.68      107.16      6.73 o 
   9  -3   7       64.82       68.63      7.93 o 
  10  -3   7      127.21      101.31     13.92 o 
  11  -3   7       25.05       31.95      5.91 o 
  12  -3   7      203.39      198.93     12.38 o 
  13  -3   7       42.71       44.89     26.96 o 
 -10  -2   7        2.58        8.33      6.24 o 
  -9  -2   7       32.25       28.49     10.10 o 
  -8  -2   7      583.08      577.66     22.50 o 
  -7  -2   7       49.91       58.78      8.89 o 
  -6  -2   7        6.34        4.89      5.08 o 
  -5  -2   7      368.76      345.96     11.60 o 
  -4  -2   7        7.60        5.48      7.73 o 
  -3  -2   7      369.49      362.90     11.80 o 
  -2  -2   7     3357.03     3358.50     51.08 o 
  -1  -2   7       21.69       17.91      5.03 o 
   0  -2   7     1858.21     1822.00     29.20 o 
   1  -2   7       96.67       88.69      4.14 o 
   2  -2   7      522.82      493.18      8.81 o 
   3  -2   7       67.42       66.94      4.16 o 
   4  -2   7        2.25       -0.90      2.08 o 
   5  -2   7       81.08       81.52      5.00 o 
   6  -2   7        2.17        7.64      3.70 o 
   7  -2   7       18.96       30.39      4.91 o 
   8  -2   7        3.98       10.54      3.73 o 
   9  -2   7      645.20      640.22     13.45 o 
  10  -2   7      129.62      140.66      9.47 o 
  11  -2   7        4.44        6.47      4.60 o 
  12  -2   7       57.15       70.43     10.32 o 
  13  -2   7        6.17        4.44      6.83 o 
 -10  -1   7       10.45       10.00      6.08 o 
  -9  -1   7        7.94        1.90      5.25 o 
  -8  -1   7        0.09       -6.20      6.63 o 
  -7  -1   7       19.00       18.26      5.97 o 
  -6  -1   7        6.39        8.84      5.27 o 
  -5  -1   7      289.77      277.28     16.77 o 
  -4  -1   7      189.44      185.57      7.38 o 
  -3  -1   7      190.39      171.33      6.28 o 
  -2  -1   7      958.27      997.50     20.31 o 
  -1  -1   7        8.12       10.34      2.14 o 
   0  -1   7      366.92      352.65      6.94 o 
   1  -1   7      467.29      438.95      7.90 o 
   2  -1   7      425.32      381.30      8.22 o 
   3  -1   7       67.30       53.72      3.64 o 
   5  -1   7        1.23       -1.21      2.17 o 
   6  -1   7      125.29      127.21      6.20 o 
   7  -1   7       97.58       97.70      5.93 o 
   8  -1   7       15.58       12.44      3.88 o 
   9  -1   7      653.60      668.14     13.46 o 
  10  -1   7       17.05        8.49      4.56 o 
  11  -1   7       10.05       19.23      6.27 o 
  12  -1   7        0.29        0.42      6.37 o 
  13  -1   7       92.56       73.46     10.90 o 
 -10   0   7       71.42       70.87     10.39 o 
  -9   0   7      118.83      120.27     12.48 o 
  -8   0   7       17.38       12.93     12.81 o 
  -7   0   7       61.09       70.26     13.45 o 
  -6   0   7      323.47      322.15      9.42 o 
  -5   0   7      260.77      252.19      8.53 o 
  -4   0   7       25.52       32.66      3.90 o 
  -3   0   7      202.25      225.74      8.65 o 
  -2   0   7      273.11      296.00     13.52 o 
  -1   0   7       36.91       43.35      3.35 o 
   0   0   7       12.28       13.46      2.32 o 
   1   0   7       31.42       38.63      3.13 o 
   2   0   7      582.46      606.61     10.47 o 
   3   0   7      309.59      301.44      9.00 o 
   4   0   7      319.20      292.41      6.81 o 
   5   0   7       19.63       14.26      2.79 o 
   6   0   7      387.24      395.89      8.88 o 
   7   0   7      515.05      531.14     11.02 o 
   8   0   7      165.42      184.34      7.78 o 
   9   0   7       75.53       75.04      5.91 o 
  10   0   7       69.17       64.60     10.52 o 
  11   0   7        0.23       -5.62      4.95 o 
  12   0   7       58.53       39.13     25.42 o 
  13   0   7      126.56      117.56     12.90 o 
 -10   1   7      123.14      118.08     12.44 o 
  -9   1   7        9.03        3.64      5.58 o 
  -8   1   7      108.66       95.36     10.65 o 
  -7   1   7        4.79        5.45      4.48 o 
  -6   1   7      361.87      367.52     10.13 o 
  -5   1   7        9.91       14.83      3.63 o 
  -4   1   7       77.08       65.06      4.99 o 
  -3   1   7       60.06       66.49      4.59 o 
  -2   1   7       25.36       35.23      3.97 o 
  -1   1   7        0.06        1.94      2.05 o 
   0   1   7      424.56      443.84      8.20 o 
   1   1   7     1689.51     1630.46     17.46 o 
   2   1   7      171.02      122.78      4.88 o 
   3   1   7      227.50      221.80      5.44 o 
   4   1   7     1539.06     1618.65     17.27 o 
   5   1   7        1.41       -0.57      2.08 o 
   6   1   7      111.58      101.47      7.37 o 
   7   1   7     1204.03     1174.78     16.29 o 
   8   1   7      187.52      197.95      7.80 o 
   9   1   7       38.06       39.05      5.76 o 
  10   1   7      233.48      274.16     32.59 o 
  11   1   7        0.60       -6.90      4.60 o 
  12   1   7       85.75       80.26     10.50 o 
  13   1   7        1.67       -1.22      6.27 o 
 -10   2   7       40.56       31.23      6.37 o 
  -9   2   7      184.92      193.74     20.16 o 
  -8   2   7       70.19       52.16      6.69 o 
  -7   2   7      228.11      230.22     10.76 o 
  -6   2   7      182.30      197.05      8.34 o 
  -5   2   7        4.67        2.73      3.25 o 
  -4   2   7      269.88      246.23      7.88 o 
  -3   2   7      206.57      205.99      6.94 o 
  -2   2   7        0.03       -0.85      2.14 o 
  -1   2   7      318.58      337.34      7.69 o 
   0   2   7      656.46      671.14     10.55 o 
   1   2   7     3515.10     3429.59     30.25 o 
   2   2   7      322.54      298.07      8.79 o 
   3   2   7      228.92      239.02      7.97 o 
   4   2   7       19.74       22.64      3.78 o 
   5   2   7       73.20       70.76      3.33 o 
   6   2   7        0.69        4.56      2.26 o 
   7   2   7      932.68      915.17     49.84 o 
   8   2   7      133.33      128.37     17.41 o 
   9   2   7     1252.81     1194.29     49.36 o 
  10   2   7       19.15        9.09      9.17 o 
  11   2   7      191.86      164.27     19.33 o 
  12   2   7       67.40       52.37     17.55 o 
  13   2   7       32.84       33.13     25.56 o 
 -10   3   7        0.60       -7.03      4.89 o 
  -9   3   7      182.67      178.01     11.49 o 
  -8   3   7        2.42        2.47      4.27 o 
  -7   3   7        0.72        1.61      4.57 o 
  -6   3   7     1172.34     1157.88     23.69 o 
  -5   3   7      413.28      424.42     10.71 o 
  -4   3   7       80.61       74.92      5.39 o 
  -3   3   7       97.59      103.36      9.25 o 
  -2   3   7     1195.51     1255.00     16.39 o 
  -1   3   7       80.48       99.10      5.10 o 
   0   3   7      511.94      540.24      9.46 o 
   1   3   7      445.76      524.23     15.48 o 
   2   3   7     1896.75     1892.31     31.27 o 
   3   3   7     2199.73     2178.45     27.27 o 
   4   3   7      110.53       93.20      6.36 o 
   5   3   7      265.64      262.59      9.57 o 
   6   3   7        6.91        3.58      5.94 o 
   7   3   7      362.04      360.86     11.80 o 
   8   3   7      106.54      100.41     10.59 o 
   9   3   7       49.78       75.48      8.61 o 
  10   3   7       52.75       44.96      9.42 o 
  11   3   7       27.10       53.22     17.24 o 
  12   3   7      156.78      153.56     14.19 o 
  13   3   7        3.90        1.05      6.53 o 
 -10   4   7        3.82        1.90      6.88 o 
  -9   4   7        1.24        0.02      7.26 o 
  -8   4   7       28.91       35.51      6.29 o 
  -7   4   7        8.76        8.46      4.34 o 
  -6   4   7     1437.14     1485.38     28.64 o 
  -5   4   7      561.98      508.30     15.33 o 
  -4   4   7      145.90      143.66     10.78 o 
  -3   4   7       78.61      105.25      6.18 o 
  -2   4   7       81.55       72.88      4.85 o 
  -1   4   7     1611.47     1589.80     18.74 o 
   0   4   7       14.09       10.12      2.52 o 
   1   4   7       91.96      115.77      6.07 o 
   2   4   7        2.58        2.67      3.45 o 
   3   4   7      382.51      388.97     10.67 o 
   4   4   7     1197.11     1203.00     19.65 o 
   5   4   7      152.77      145.60      8.26 o 
   6   4   7       35.21       33.52      5.05 o 
   7   4   7      145.33      143.36      7.65 o 
   8   4   7       23.47       15.20      4.82 o 
   9   4   7       43.22       49.42     15.06 o 
  10   4   7      122.23      102.92     11.13 o 
  11   4   7      104.40       90.00     10.92 o 
  12   4   7       10.12       13.32     11.18 o 
  13   4   7       51.05       67.02     12.67 o 
 -10   5   7       59.42       77.31     13.46 o 
  -9   5   7       38.73       50.08      7.35 o 
  -8   5   7       13.11       19.76      5.46 o 
  -7   5   7       54.34       69.94      7.12 o 
  -6   5   7      860.30      845.74     15.62 o 
  -5   5   7       10.55       15.03     10.65 o 
  -4   5   7      327.86      304.09      9.38 o 
  -3   5   7     1692.69     1672.42     21.11 o 
  -2   5   7      104.11       95.45      5.70 o 
  -1   5   7      653.18      691.46     19.96 o 
   0   5   7        4.30        2.37      2.35 o 
   1   5   7        1.49        2.13      2.31 o 
   2   5   7      211.77      216.28      5.83 o 
   3   5   7        2.41        2.54      3.14 o 
   4   5   7       33.13       31.77      6.17 o 
   5   5   7      560.95      590.45     32.10 o 
   6   5   7       93.48       89.21      9.41 o 
   7   5   7       80.48       66.38      6.80 o 
   8   5   7       37.35       39.51      8.47 o 
   9   5   7       35.31       35.09      5.78 o 
  10   5   7      119.02      106.00     12.09 o 
  11   5   7       27.40       32.42      8.12 o 
  12   5   7        7.12        4.80      7.27 o 
  -9   6   7       72.59       84.61     11.13 o 
  -8   6   7       59.58       52.38      9.20 o 
  -7   6   7       83.16      100.51      8.48 o 
  -6   6   7       64.04       79.23      6.29 o 
  -5   6   7      329.54      342.22     10.29 o 
  -4   6   7       11.18        6.53      3.73 o 
  -3   6   7       66.85       63.40      5.43 o 
  -2   6   7       13.27       13.49      6.21 o 
  -1   6   7       11.88       10.45      3.17 o 
   0   6   7       61.01       54.81      4.28 o 
   1   6   7      405.92      418.33     17.19 o 
   2   6   7       40.46       46.43      4.39 o 
   3   6   7      166.17      172.30      5.72 o 
   4   6   7      830.61      827.78     16.73 o 
   5   6   7      115.77      105.76      7.61 o 
   6   6   7       29.28       27.56      5.06 o 
   7   6   7      188.36      175.84      9.89 o 
   8   6   7        9.55       25.17      5.33 o 
   9   6   7       35.52       49.60      6.70 o 
  10   6   7       20.70       15.25      6.26 o 
  11   6   7        4.31        0.98      5.70 o 
  12   6   7        7.89       -1.60      8.16 o 
  -9   7   7        0.10        1.64      6.81 o 
  -8   7   7        3.17        1.56     11.39 o 
  -7   7   7       19.75       24.50      7.31 o 
  -6   7   7        0.73        0.74      4.39 o 
  -5   7   7      192.39      186.94     10.61 o 
  -4   7   7       18.36        8.49      3.72 o 
  -3   7   7     1832.21     1707.17     22.00 o 
  -2   7   7        0.68       -3.51      2.99 o 
  -1   7   7      127.08      128.26      9.22 o 
   0   7   7       49.82       48.17      4.32 o 
   1   7   7       54.41       46.49      6.97 o 
   2   7   7      156.90      164.76      6.63 o 
   3   7   7     3438.29     3328.77     31.93 o 
   4   7   7       49.91       38.26      7.40 o 
   5   7   7       59.81       50.55     11.65 o 
   6   7   7        2.15        5.51      4.24 o 
   7   7   7       23.10       36.26      8.20 o 
   8   7   7       16.40        9.44      4.57 o 
   9   7   7       34.30       38.29      6.20 o 
  10   7   7        1.90        6.70      5.94 o 
  11   7   7        5.63        7.10      6.27 o 
  -9   8   7       37.18       55.29     10.56 o 
  -8   8   7        0.26       -1.83     13.69 o 
  -7   8   7       74.14       85.76     10.87 o 
  -6   8   7       61.17       72.77     16.62 o 
  -5   8   7        4.08        9.81      8.50 o 
  -4   8   7       68.79       70.41      7.41 o 
  -3   8   7      141.20      154.10      9.75 o 
  -2   8   7      246.28      256.31     14.27 o 
  -1   8   7      310.33      323.16     15.75 o 
   0   8   7      451.11      430.00     10.08 o 
   1   8   7      262.23      268.74      8.22 o 
   2   8   7       42.56       42.56      6.30 o 
   3   8   7      861.02      849.07     17.43 o 
   4   8   7       79.52       69.26      6.61 o 
   5   8   7      177.96      168.58     10.37 o 
   6   8   7       29.74       32.94      5.50 o 
   7   8   7       11.63       11.98      4.65 o 
   8   8   7       10.19       10.13      4.65 o 
   9   8   7       37.63       29.93      6.18 o 
  10   8   7        9.44        9.56      6.23 o 
  11   8   7        5.23       14.12      7.07 o 
  -8   9   7        0.03        1.69      6.82 o 
  -7   9   7       97.97      128.52     13.24 o 
  -6   9   7        5.34        1.43      4.71 o 
  -5   9   7        0.02       -1.08      4.29 o 
  -4   9   7        0.05        4.98      4.29 o 
  -3   9   7        7.20        3.06      4.37 o 
  -2   9   7      194.38      179.54     10.43 o 
  -1   9   7       60.96       65.23      7.11 o 
   0   9   7      245.07      229.37     15.09 o 
   1   9   7      279.74      279.47     10.74 o 
   2   9   7      144.62      141.69      9.80 o 
   3   9   7       20.95       23.27     12.20 o 
   4   9   7       13.84       19.32      5.04 o 
   5   9   7       61.44       74.03     14.07 o 
   6   9   7      207.91      212.45     10.69 o 
   7   9   7        6.15       15.24      4.79 o 
   8   9   7       37.82       41.20      6.53 o 
   9   9   7        5.48        4.89      4.65 o 
  10   9   7       48.69       52.81      9.16 o 
  -7  10   7      109.72       93.35     12.25 o 
  -6  10   7       53.64       42.77      7.19 o 
  -5  10   7       97.68      110.72      9.47 o 
  -4  10   7       27.36       23.33      8.17 o 
  -3  10   7        2.57       -2.26      4.28 o 
  -2  10   7      276.57      278.16     15.56 o 
  -1  10   7      112.99      119.74      8.96 o 
   0  10   7       42.42       47.46      6.32 o 
   1  10   7      405.75      371.57     25.01 o 
   2  10   7      460.28      456.43     36.05 o 
   3  10   7        3.00        5.15      5.56 o 
   4  10   7      215.20      201.78     14.42 o 
   5  10   7        0.65        3.45      4.01 o 
   6  10   7       26.40       26.92      5.41 o 
   7  10   7        8.21       14.83      5.10 o 
   8  10   7       45.20       41.22      6.75 o 
   9  10   7        7.91        8.71      5.32 o 
  -6  11   7       27.88       26.76      8.50 o 
  -5  11   7      230.89      241.67     13.73 o 
  -4  11   7        2.66        0.38      5.02 o 
  -3  11   7        1.41       -4.12      4.32 o 
  -2  11   7      257.84      250.19     18.16 o 
  -1  11   7      101.26      111.26     11.59 o 
   0  11   7       75.97       91.14      9.24 o 
   1  11   7       57.36       63.11      9.39 o 
   2  11   7      271.91      270.81     16.17 o 
   3  11   7        9.03       13.60      6.24 o 
   4  11   7      440.17      382.72     20.02 o 
   5  11   7        0.38       -1.91      5.53 o 
   6  11   7      207.16      210.77     15.39 o 
   7  11   7        0.49        5.06      6.08 o 
   8  11   7       19.67       19.69      7.53 o 
  -5  12   7        5.58       -1.36      4.98 o 
  -4  12   7       51.62       44.42      7.40 o 
  -3  12   7       27.01       23.70      6.06 o 
  -2  12   7      144.07      144.65     10.72 o 
  -1  12   7        0.53       -5.95      3.97 o 
   0  12   7      416.97      430.18     19.19 o 
   1  12   7        1.03       -4.53      5.12 o 
   2  12   7        4.39        6.37      5.76 o 
   3  12   7        0.40       -3.84      5.44 o 
   4  12   7       54.41       46.76      9.20 o 
   5  12   7       28.81       29.48      8.96 o 
   6  12   7      143.03      147.56     14.05 o 
   7  12   7       10.09        8.36      6.77 o 
  -3  13   7       22.84       13.17     10.78 o 
  -2  13   7       18.08       12.52      5.72 o 
  -1  13   7       20.73       10.14      6.65 o 
   0  13   7       87.89      100.69     12.15 o 
   1  13   7        2.45       -2.64      5.52 o 
   2  13   7      250.14      242.09     23.78 o 
   3  13   7       99.97      112.30     12.79 o 
   4  13   7      125.53      139.85     14.00 o 
   5  13   7        2.79       -1.37      5.94 o 
   6  13   7        5.47        3.63      6.51 o 
  -1  14   7       40.44       26.40      8.14 o 
   0  14   7       82.44       52.63     17.20 o 
   1  14   7       62.65       82.36     11.62 o 
   2  14   7        0.03        3.82      6.55 o 
   3  14   7        0.22       -4.95      6.00 o 
  -2 -11   8       15.50       16.95      7.17 o 
  -1 -11   8       11.00       12.92      6.63 o 
   0 -11   8        1.35        3.34     10.45 o 
   1 -11   8       34.41       44.77      8.49 o 
   2 -11   8        1.39       -0.32      5.61 o 
   3 -11   8       15.17       15.13      8.71 o 
   4 -11   8       49.05       45.78     16.19 o 
   5 -11   8       26.27       25.30      7.81 o 
   6 -11   8        6.96       -1.94      6.51 o 
  -4 -10   8       23.37       15.07      5.78 o 
  -3 -10   8       10.26        6.51      5.20 o 
  -2 -10   8       11.87        6.86      4.74 o 
  -1 -10   8        2.45        2.33      7.57 o 
   0 -10   8        7.71        1.68      5.23 o 
   1 -10   8        4.09        8.40      5.63 o 
   2 -10   8       45.59       47.32     10.65 o 
   3 -10   8      208.16      220.09     15.99 o 
   4 -10   8       35.96       42.29      8.74 o 
   5 -10   8       16.25        8.42      6.57 o 
   6 -10   8        0.06        0.95      5.75 o 
   7 -10   8        3.32       -7.79      6.37 o 
   8 -10   8       98.69      115.69     13.08 o 
  -5  -9   8       83.60       70.45      8.20 o 
  -4  -9   8        0.04        0.68      4.53 o 
  -3  -9   8      197.05      191.57     11.97 o 
  -2  -9   8        0.07       -4.88      3.25 o 
  -1  -9   8        0.26        2.17      4.17 o 
   0  -9   8       22.13        6.97      4.36 o 
   1  -9   8       42.73       56.42      6.94 o 
   2  -9   8      214.10      209.47     20.51 o 
   3  -9   8      253.13      251.31     21.25 o 
   4  -9   8       20.94       37.10     12.55 o 
   5  -9   8       36.21       45.05     10.03 o 
   6  -9   8       52.75       56.36      9.38 o 
   7  -9   8       17.39       14.71      6.94 o 
   8  -9   8       10.91       14.00      7.55 o 
   9  -9   8       41.95       44.88     15.27 o 
  -6  -8   8        4.20        7.82      5.02 o 
  -5  -8   8       46.78       45.66      9.98 o 
  -4  -8   8        0.17        4.40      4.67 o 
  -3  -8   8      142.87      143.05     13.90 o 
  -2  -8   8        0.01       -4.02      3.74 o 
  -1  -8   8      143.90      108.10     11.89 o 
   0  -8   8       19.19       24.37      5.12 o 
   1  -8   8        0.79        5.87      4.15 o 
   2  -8   8      308.77      304.50     11.76 o 
   3  -8   8       31.16       31.19      5.42 o 
   4  -8   8       82.95       79.52      9.68 o 
   5  -8   8       22.59       22.35      5.32 o 
   6  -8   8       99.40      120.98     11.72 o 
   7  -8   8       67.88       54.00      6.96 o 
   8  -8   8       14.71       28.70      6.23 o 
   9  -8   8        0.76       -1.69      4.63 o 
  10  -8   8        1.70       -5.55      6.16 o 
  -7  -7   8        0.24        7.59      6.47 o 
  -6  -7   8        0.52       -1.29      4.34 o 
  -5  -7   8      259.75      256.74     12.92 o 
  -4  -7   8        0.22       -1.19      5.77 o 
  -3  -7   8       23.11       18.89      5.01 o 
  -2  -7   8       30.84       36.02      5.80 o 
  -1  -7   8       26.44       26.61      5.60 o 
   0  -7   8      293.22      273.72     11.36 o 
   1  -7   8        6.00        1.11      3.93 o 
   2  -7   8      141.82      145.60      9.25 o 
   3  -7   8      296.35      274.96     11.06 o 
   4  -7   8       17.43       22.08      4.95 o 
   5  -7   8        5.61       -0.36      4.79 o 
   6  -7   8       78.70       73.74      9.78 o 
   7  -7   8       19.07       24.60      4.61 o 
   8  -7   8        0.16        3.42      3.75 o 
   9  -7   8       85.67       89.88      8.57 o 
  10  -7   8       16.77       22.11      7.50 o 
  -8  -6   8        7.96        8.45      6.39 o 
  -7  -6   8      185.63      179.27     15.15 o 
  -6  -6   8       61.54       63.26      7.29 o 
  -5  -6   8       19.55       17.99      7.05 o 
  -4  -6   8        0.82       -2.19      5.10 o 
  -3  -6   8       13.82       11.25      7.45 o 
  -2  -6   8      588.62      549.39     15.21 o 
  -1  -6   8      586.29      565.91     15.21 o 
   0  -6   8        4.03        3.08      5.72 o 
   1  -6   8        3.40        7.03      9.64 o 
   2  -6   8      407.24      398.62     12.60 o 
   3  -6   8        0.24       -0.76      3.75 o 
   4  -6   8      213.82      209.61     10.32 o 
   5  -6   8       95.88       93.20      6.43 o 
   6  -6   8      227.07      225.78      9.02 o 
   7  -6   8       32.42       28.07      4.64 o 
   8  -6   8       19.83       19.54      4.41 o 
   9  -6   8       35.20       24.96      9.60 o 
  10  -6   8        4.84       -0.94      4.63 o 
  11  -6   8       22.46       17.86      7.93 o 
  -8  -5   8        0.11        2.16      6.07 o 
  -7  -5   8       81.67       86.47     23.23 o 
  -6  -5   8      418.09      431.86     14.50 o 
  -5  -5   8       20.11       25.01      8.35 o 
  -4  -5   8        0.78        5.51      3.95 o 
  -3  -5   8       65.63       71.98      7.49 o 
  -2  -5   8      226.71      194.67     22.57 o 
  -1  -5   8       60.43       64.97      6.80 o 
   0  -5   8      188.94      174.34     10.57 o 
   1  -5   8      133.87      120.99      8.04 o 
   2  -5   8       71.87       89.11      7.03 o 
   3  -5   8        2.34        2.05      3.54 o 
   4  -5   8      463.07      443.01     10.51 o 
   5  -5   8      170.89      162.30     17.98 o 
   6  -5   8      260.05      264.59     12.32 o 
   7  -5   8       47.09       46.34      5.32 o 
   8  -5   8      126.18      135.86      7.90 o 
   9  -5   8        9.96       10.79      4.79 o 
  10  -5   8       71.20       76.26      8.00 o 
  11  -5   8       17.49       13.40      5.66 o 
  12  -5   8       83.67       94.58     14.37 o 
  -9  -4   8      103.76       94.65     11.90 o 
  -8  -4   8       28.64       27.35      7.60 o 
  -7  -4   8       19.65       26.37      7.59 o 
  -6  -4   8      132.06      147.39     16.18 o 
  -5  -4   8        1.14        0.06      4.20 o 
  -4  -4   8        4.22        0.82      3.87 o 
  -3  -4   8      200.15      212.49     14.10 o 
  -2  -4   8      139.78      155.51     11.61 o 
  -1  -4   8      320.64      322.44     11.15 o 
   0  -4   8        0.74       -3.27      3.73 o 
   1  -4   8       30.16       33.97      4.99 o 
   2  -4   8      160.48      179.02     14.61 o 
   3  -4   8       10.15        8.19      4.28 o 
   4  -4   8      354.98      325.32      8.79 o 
   5  -4   8      394.46      395.24      9.99 o 
   6  -4   8       96.23       92.12      6.95 o 
   7  -4   8        3.05       -1.56      3.43 o 
   8  -4   8      192.07      214.32      8.91 o 
   9  -4   8      190.80      213.73     13.88 o 
  10  -4   8       56.42       58.07      7.15 o 
  11  -4   8        3.32        3.32      4.73 o 
  12  -4   8       22.71       12.09      6.85 o 
  -9  -3   8      267.54      259.55     23.83 o 
  -8  -3   8        1.67        1.08      5.74 o 
  -7  -3   8        5.03        7.81      5.58 o 
  -6  -3   8        7.66        9.01      4.60 o 
  -5  -3   8       59.08       58.74      6.53 o 
  -4  -3   8       96.03      100.85      8.53 o 
  -3  -3   8      172.45      164.64      9.38 o 
  -2  -3   8       87.23       67.93      6.51 o 
  -1  -3   8     1277.61     1279.30     21.61 o 
   0  -3   8      147.55      165.64     10.06 o 
   1  -3   8        4.00        3.00      3.42 o 
   2  -3   8      255.61      217.00      6.55 o 
   3  -3   8      378.67      367.19      8.54 o 
   4  -3   8      255.23      264.37      7.71 o 
   5  -3   8      202.57      211.61      7.61 o 
   6  -3   8      189.05      188.32      7.81 o 
   7  -3   8       42.39       49.23     11.43 o 
   8  -3   8     1010.12      975.27     16.71 o 
   9  -3   8      110.85      108.02      7.14 o 
  10  -3   8      118.97      112.36     11.44 o 
  11  -3   8        4.11        2.49      5.61 o 
  12  -3   8        0.67       -1.90      9.81 o 
  -9  -2   8      117.73      104.96     12.05 o 
  -8  -2   8       59.03       50.05      8.94 o 
  -7  -2   8      225.81      241.14     23.55 o 
  -6  -2   8      197.79      205.36     11.04 o 
  -5  -2   8      289.00      300.74     11.41 o 
  -4  -2   8      158.88      174.86      9.64 o 
  -3  -2   8      308.04      277.70     12.00 o 
  -2  -2   8       83.78       73.83     10.04 o 
  -1  -2   8     1007.04      986.55     18.25 o 
   0  -2   8      175.84      193.05      9.07 o 
   1  -2   8        0.01        3.98      2.12 o 
   2  -2   8      669.07      684.50     11.03 o 
   3  -2   8      237.27      246.62      7.16 o 
   4  -2   8      597.52      611.58     11.07 o 
   5  -2   8       91.18       87.23      5.39 o 
   6  -2   8       93.49      107.09      6.28 o 
   7  -2   8       48.88       46.03      4.81 o 
   8  -2   8      384.90      408.86     10.92 o 
   9  -2   8        6.37        3.71      3.56 o 
  10  -2   8       54.92       47.64      8.11 o 
  11  -2   8        8.32       -3.00      4.92 o 
  12  -2   8        0.01       -4.50      5.51 o 
  13  -2   8        0.09       -8.37      6.26 o 
  -9  -1   8       51.65       52.43     12.29 o 
  -8  -1   8       36.07       16.73     22.05 o 
  -7  -1   8      120.16      122.30     11.76 o 
  -6  -1   8      231.97      229.39     22.65 o 
  -5  -1   8        4.90        7.37      4.16 o 
  -4  -1   8      102.33      100.39      9.52 o 
  -3  -1   8     1585.66     1575.49     18.89 o 
  -2  -1   8      980.15      956.15     13.26 o 
  -1  -1   8      133.57      139.14      7.79 o 
   0  -1   8     2057.79     2007.29     20.94 o 
   1  -1   8       66.53       72.70      5.10 o 
   2  -1   8      187.67      202.22     17.05 o 
   3  -1   8        0.08        1.39      2.13 o 
   4  -1   8      315.73      338.37      8.04 o 
   5  -1   8        2.07        3.65      2.62 o 
   6  -1   8      259.76      250.48      7.84 o 
   7  -1   8        8.30        2.26      3.21 o 
   8  -1   8       80.68       77.75     11.01 o 
   9  -1   8        1.76        5.95      4.43 o 
  10  -1   8        2.96        0.71      6.57 o 
  11  -1   8        0.06       -1.26      5.46 o 
  12  -1   8        7.92        6.02      6.35 o 
  13  -1   8       49.92       45.57      9.48 o 
 -10   0   8      204.83      205.65     16.56 o 
  -9   0   8      149.37      126.36     17.87 o 
  -8   0   8        0.42        0.80      5.45 o 
  -7   0   8        9.25       16.98      6.16 o 
  -6   0   8     1245.83     1162.26     28.19 o 
  -5   0   8        8.37       11.71      3.62 o 
  -4   0   8       25.35       23.91      3.82 o 
  -3   0   8     1085.00     1064.37     15.31 o 
  -2   0   8      177.47      159.19      6.25 o 
  -1   0   8        2.43        2.91      2.28 o 
   0   0   8     4112.72     4168.24     36.55 o 
   1   0   8       11.50       10.14      4.12 o 
   2   0   8      415.28      433.35      8.37 o 
   3   0   8      139.84      116.46      4.47 o 
   4   0   8       90.58       80.01      4.51 o 
   5   0   8        0.79       -0.86      2.32 o 
   6   0   8        0.77       -1.10      2.69 o 
   7   0   8        1.67        3.53      3.14 o 
   8   0   8      766.43      770.11     17.22 o 
   9   0   8        0.03       -5.75      3.83 o 
  10   0   8        2.91        3.42      5.49 o 
  11   0   8      193.85      157.64     22.22 o 
  12   0   8        3.59        0.41      5.80 o 
  13   0   8      110.88      105.53     12.72 o 
 -10   1   8       37.80       37.85      8.70 o 
  -9   1   8       46.54       40.70     11.85 o 
  -8   1   8        0.19        0.26      6.16 o 
  -7   1   8       58.46       46.39      8.04 o 
  -6   1   8     1026.42     1058.38     36.93 o 
  -5   1   8        5.12        1.49      3.40 o 
  -4   1   8     1149.07     1157.39     34.80 o 
  -3   1   8     1004.52      917.48     14.35 o 
  -2   1   8       84.39       73.96      4.77 o 
  -1   1   8        6.03        7.03      2.62 o 
   0   1   8     1003.38      990.15     14.63 o 
   1   1   8        0.55       -2.77      1.85 o 
   2   1   8      120.58      119.99      5.53 o 
   3   1   8       34.62       43.63      3.26 o 
   4   1   8      175.42      142.91      7.61 o 
   5   1   8        0.45        5.36      3.87 o 
   6   1   8      128.09      126.10      8.02 o 
   7   1   8       12.86       17.73      4.69 o 
   8   1   8      475.64      492.58     14.23 o 
   9   1   8       37.07       38.06      5.88 o 
  10   1   8        1.56        9.59      5.66 o 
  11   1   8      106.16      113.92     12.00 o 
  12   1   8        8.24       14.64      7.26 o 
  13   1   8       29.70       28.46      7.87 o 
 -10   2   8       44.66       25.55      7.93 o 
  -9   2   8       35.86       47.63     21.04 o 
  -8   2   8      124.24      126.07     21.51 o 
  -7   2   8        4.22        0.00      3.93 o 
  -6   2   8      116.98      132.98      8.82 o 
  -5   2   8      292.36      305.81     12.08 o 
  -4   2   8     1258.74     1224.00     17.91 o 
  -3   2   8      307.65      285.98     14.77 o 
  -2   2   8      457.12      441.16      9.69 o 
  -1   2   8       16.30       14.83      2.89 o 
   0   2   8       82.44       96.77      4.99 o 
   1   2   8      352.94      340.84      7.51 o 
   2   2   8      820.29      839.31     11.53 o 
   3   2   8      152.21      176.17     16.04 o 
   4   2   8        9.66        7.23      3.59 o 
   5   2   8     1093.69     1112.27     19.45 o 
   6   2   8      669.48      649.13     19.13 o 
   7   2   8       98.59      103.10      7.94 o 
   8   2   8       76.46       77.95      7.30 o 
   9   2   8       91.12       90.65      7.95 o 
  10   2   8       23.53       26.13      6.88 o 
  11   2   8       91.00       97.58     11.30 o 
  12   2   8       21.13       13.98      7.06 o 
  13   2   8       36.19       31.67     13.67 o 
 -10   3   8       41.82       52.76      9.84 o 
  -9   3   8        8.58        7.51      4.98 o 
  -8   3   8      276.18      283.47     16.48 o 
  -7   3   8       20.06        8.42      5.31 o 
  -6   3   8       48.33       57.31     14.23 o 
  -5   3   8      208.28      192.20      8.60 o 
  -4   3   8      407.28      395.81     12.11 o 
  -3   3   8        9.22        6.73      3.71 o 
  -2   3   8      685.34      674.50     16.58 o 
  -1   3   8       50.43       44.87      4.14 o 
   0   3   8      279.78      254.18      7.13 o 
   1   3   8       11.10        8.34      2.43 o 
   2   3   8       78.04       81.72      3.91 o 
   3   3   8     1361.67     1335.93     20.87 o 
   4   3   8      111.75      100.81      6.85 o 
   5   3   8       98.35       98.40      7.22 o 
   6   3   8     1108.73     1079.53     24.34 o 
   7   3   8      462.28      456.96     16.86 o 
   8   3   8       12.92        8.13     10.34 o 
   9   3   8      449.60      483.59     14.85 o 
  10   3   8       28.80       21.58      6.96 o 
  11   3   8       19.97       15.06      7.74 o 
  12   3   8        5.16        2.61      9.94 o 
  13   3   8        8.14        8.46      8.26 o 
  -9   4   8       10.33        7.07      5.18 o 
  -8   4   8      291.71      342.64     13.61 o 
  -7   4   8      302.99      305.99     17.69 o 
  -6   4   8       13.78        9.92      9.98 o 
  -5   4   8      175.35      177.74      8.62 o 
  -4   4   8      340.95      329.57      9.85 o 
  -3   4   8       58.11       60.19     12.37 o 
  -2   4   8        0.41        0.98      2.96 o 
  -1   4   8      497.06      486.74     10.18 o 
   0   4   8       53.41       41.28      4.70 o 
   1   4   8       69.68       89.75      4.74 o 
   2   4   8      460.96      457.19     23.12 o 
   3   4   8     5672.66     5573.69     56.50 o 
   4   4   8       47.15       38.47      5.19 o 
   5   4   8      156.18      143.95      8.54 o 
   6   4   8      237.43      255.37     38.25 o 
   7   4   8      153.97      162.39      9.74 o 
   8   4   8        0.55       -5.58      3.98 o 
   9   4   8      582.42      607.23     19.45 o 
  10   4   8       12.09       13.18      6.27 o 
  11   4   8      201.25      222.58     16.68 o 
  12   4   8        2.58        1.10      6.03 o 
  -9   5   8       33.17       30.21      6.58 o 
  -8   5   8        2.87       -2.07      5.43 o 
  -7   5   8      129.78      147.42     10.06 o 
  -6   5   8      102.37      124.28      9.02 o 
  -5   5   8      103.50       99.42      6.89 o 
  -4   5   8       76.86       72.25      5.94 o 
  -3   5   8      601.84      560.85     26.32 o 
  -2   5   8      195.11      179.53      7.56 o 
  -1   5   8      134.26      150.15      6.83 o 
   0   5   8      124.31      129.56      6.15 o 
   1   5   8      534.71      534.65     29.41 o 
   2   5   8        0.44       -0.75      2.16 o 
   3   5   8     1891.05     1896.52     26.96 o 
   4   5   8      483.65      484.27     13.03 o 
   5   5   8     1720.32     1678.26     25.90 o 
   6   5   8       72.37       85.87      7.54 o 
   7   5   8      393.56      371.51     12.61 o 
   8   5   8      320.17      329.67     10.78 o 
   9   5   8        7.22        1.12      4.33 o 
  10   5   8       21.52       26.02      7.12 o 
  11   5   8       86.76      101.90     12.09 o 
  12   5   8        0.05        2.74     10.39 o 
  -9   6   8      101.76      125.38     22.33 o 
  -8   6   8       82.90       78.04     10.89 o 
  -7   6   8      226.53      229.17     22.70 o 
  -6   6   8       14.12       10.95      5.43 o 
  -5   6   8       62.80       76.32     12.24 o 
  -4   6   8      102.57      103.74      6.84 o 
  -3   6   8      832.40      866.96     15.40 o 
  -2   6   8      182.96      219.98      8.22 o 
  -1   6   8      359.63      363.03      9.50 o 
   0   6   8       92.83       84.90      5.40 o 
   1   6   8      500.79      480.82     16.30 o 
   2   6   8       65.80       58.11      4.21 o 
   3   6   8      124.95      124.90      8.12 o 
   4   6   8      975.59      919.03     18.48 o 
   5   6   8      980.74      990.05     21.80 o 
   6   6   8        6.49        5.48      4.28 o 
   7   6   8      158.07      153.03      9.77 o 
   8   6   8       47.52       55.07     14.93 o 
   9   6   8       26.78       19.45      6.36 o 
  10   6   8       68.62       95.36     11.09 o 
  11   6   8        2.23        1.77      5.89 o 
  12   6   8      106.29      142.72     18.27 o 
  -8   7   8       57.98       45.76      9.08 o 
  -7   7   8      286.37      273.34     16.43 o 
  -6   7   8       11.16       24.06      7.43 o 
  -5   7   8     1236.40     1333.48     24.91 o 
  -4   7   8       16.67        7.94      3.85 o 
  -3   7   8      253.45      263.30      9.44 o 
  -2   7   8      960.78      869.71     15.13 o 
  -1   7   8        0.72       -3.25      3.06 o 
   0   7   8       40.29       42.24      4.45 o 
   1   7   8      886.37      907.60     14.41 o 
   2   7   8      949.74      923.98     18.09 o 
   3   7   8     1551.97     1549.83     24.91 o 
   4   7   8     1919.57     1886.56     28.27 o 
   5   7   8       11.61       11.80      4.65 o 
   6   7   8      231.23      235.61     13.40 o 
   7   7   8       40.60       40.33      6.14 o 
   8   7   8       98.17       92.96      9.43 o 
   9   7   8      167.27      176.49      9.73 o 
  10   7   8       92.29       92.98     23.32 o 
  11   7   8        5.13        0.32      7.71 o 
  -8   8   8       23.11       29.76     19.67 o 
  -7   8   8        2.63        6.68      6.65 o 
  -6   8   8       12.11       16.55      7.67 o 
  -5   8   8     1304.36     1251.83     24.53 o 
  -4   8   8        8.09       13.67     12.27 o 
  -3   8   8       27.85       21.14      5.22 o 
  -2   8   8      183.05      199.82     10.72 o 
  -1   8   8      102.76      101.93      8.00 o 
   0   8   8       86.30       88.78     10.46 o 
   1   8   8       62.76       66.15      5.35 o 
   2   8   8      105.67      109.94      7.88 o 
   3   8   8      690.28      697.65     16.39 o 
   4   8   8      622.76      580.13     15.28 o 
   5   8   8      215.39      199.96     10.96 o 
   6   8   8      786.12      766.14     23.90 o 
   7   8   8        5.72        3.74      4.26 o 
   8   8   8       29.32       25.96      5.37 o 
   9   8   8      136.27      125.59      9.91 o 
  10   8   8        1.22       -1.17      5.65 o 
  11   8   8       27.20       26.31     12.36 o 
  -7   9   8       34.21       41.66      8.95 o 
  -6   9   8       47.29       44.11      8.89 o 
  -5   9   8       80.30      100.10      9.24 o 
  -4   9   8        0.01       -4.99      3.93 o 
  -3   9   8      158.12      165.60     12.03 o 
  -2   9   8       14.94        5.57      4.55 o 
  -1   9   8        8.07       10.29      5.88 o 
   0   9   8      560.58      555.67     16.88 o 
   1   9   8       32.45       26.05      6.81 o 
   2   9   8        6.02       10.97      4.26 o 
   3   9   8       85.03       92.56      7.64 o 
   4   9   8       10.78       18.52     10.14 o 
   5   9   8      144.53      130.98      9.09 o 
   6   9   8      581.27      542.31     15.77 o 
   7   9   8       41.82       32.13      9.91 o 
   8   9   8       24.42       25.42      6.72 o 
   9   9   8       22.93       29.69      6.48 o 
  10   9   8       76.13       97.75     11.87 o 
  -6  10   8       99.13      111.58     12.71 o 
  -5  10   8      132.69      123.44     10.26 o 
  -4  10   8       53.19       45.12      6.93 o 
  -3  10   8       82.26       68.42      7.75 o 
  -2  10   8       72.78       70.14      7.50 o 
  -1  10   8        2.02        2.80      5.50 o 
   0  10   8       75.93       76.87      9.78 o 
   1  10   8      223.85      250.08     16.12 o 
   2  10   8       89.28      100.00     10.83 o 
   3  10   8        4.06        5.10      5.28 o 
   4  10   8      247.86      244.65     24.65 o 
   5  10   8       19.25       15.97      5.03 o 
   6  10   8        0.92        3.06      4.39 o 
   7  10   8       91.31      104.40      9.10 o 
   8  10   8       91.03       61.30      7.80 o 
   9  10   8        1.49       -5.52      4.45 o 
  -6  11   8       97.37       95.08     12.30 o 
  -5  11   8       67.17       82.85      8.75 o 
  -4  11   8       62.64       59.89      7.73 o 
  -3  11   8       20.68       21.56      7.43 o 
  -2  11   8       64.66       66.23     11.24 o 
  -1  11   8       14.44       16.30      6.87 o 
   0  11   8       30.33       22.55     19.79 o 
   1  11   8      182.46      198.26     15.06 o 
   2  11   8      123.59      115.50     12.70 o 
   3  11   8        0.56       -0.42      5.13 o 
   4  11   8      315.32      304.96     16.25 o 
   5  11   8       26.76       30.23     10.90 o 
   6  11   8      401.50      446.03     38.64 o 
   7  11   8       58.89       74.19     21.41 o 
   8  11   8      120.64      108.88     11.09 o 
  -4  12   8       23.42       17.60      6.20 o 
  -3  12   8        1.06       -3.36      4.86 o 
  -2  12   8      225.10      200.34     15.82 o 
  -1  12   8        1.54       -0.38      5.23 o 
   0  12   8      133.07      147.27     13.82 o 
   1  12   8      115.22       85.40     11.01 o 
   2  12   8       47.09       43.80      8.90 o 
   3  12   8       20.50       23.01      7.35 o 
   4  12   8       49.00       59.89     10.05 o 
   5  12   8        0.01       -0.33      5.75 o 
   6  12   8       19.63       17.00      7.03 o 
   7  12   8        3.71       -8.44      5.62 o 
  -2  13   8        1.65       15.79      6.85 o 
  -1  13   8       29.87       28.47      8.07 o 
   0  13   8       55.49       55.79     10.14 o 
   1  13   8       64.83       51.13      9.53 o 
   2  13   8      252.42      238.68     30.64 o 
   3  13   8       70.92       93.84     12.21 o 
   4  13   8       29.39       23.69     11.65 o 
   5  13   8        6.00        4.01      6.87 o 
   0 -11   9        0.87       10.37      6.51 o 
   1 -11   9       40.92       34.53     15.33 o 
   2 -11   9      159.97      158.61     19.79 o 
   3 -11   9       18.69        9.47      7.22 o 
   4 -11   9       32.24       22.03      8.11 o 
  -2 -10   9        2.60       -2.30      4.58 o 
  -1 -10   9       26.76       10.29      9.94 o 
   0 -10   9       35.29       40.56     20.68 o 
   1 -10   9       14.08        9.37      6.36 o 
   2 -10   9       60.92       56.18      9.59 o 
   3 -10   9       69.86       52.60      9.14 o 
   4 -10   9       53.78       63.06     10.09 o 
   5 -10   9      125.05      149.40     14.46 o 
   6 -10   9        9.15       11.90      7.35 o 
   7 -10   9      171.89      193.78     16.15 o 
  -4  -9   9       85.89       92.25      9.28 o 
  -3  -9   9      103.85      111.49      9.94 o 
  -2  -9   9        1.94        2.79      7.36 o 
  -1  -9   9      251.77      266.81     16.07 o 
   0  -9   9        1.93        2.85      4.37 o 
   1  -9   9      112.35      117.61      9.50 o 
   2  -9   9       31.43       25.44      5.44 o 
   3  -9   9        0.51        2.33      5.12 o 
   4  -9   9       11.41       10.08      6.10 o 
   5  -9   9       27.56       24.36      7.43 o 
   6  -9   9       14.76       16.97      6.85 o 
   7  -9   9       66.23       64.26     13.78 o 
   8  -9   9       28.00       25.20      8.46 o 
  -5  -8   9      180.98      193.02     12.36 o 
  -4  -8   9        0.02       -1.29      5.62 o 
  -3  -8   9      149.85      139.28     15.43 o 
  -2  -8   9        0.66        3.19      4.73 o 
  -1  -8   9       17.81       13.14      4.25 o 
   0  -8   9       15.72       10.77      5.39 o 
   1  -8   9      181.05      194.35     33.44 o 
   2  -8   9       29.84       23.75      8.84 o 
   3  -8   9      191.05      193.21     11.18 o 
   4  -8   9       31.80       32.07      5.89 o 
   5  -8   9      270.93      294.85     12.18 o 
   6  -8   9       22.03       20.67      6.79 o 
   7  -8   9        8.79        5.86      5.91 o 
   8  -8   9        9.75        1.50      6.19 o 
   9  -8   9       13.58       16.50      7.41 o 
  -6  -7   9       79.68       55.91     11.66 o 
  -5  -7   9       91.75       94.79     37.92 o 
  -4  -7   9       33.86       28.49      6.23 o 
  -3  -7   9      137.19      160.96     14.62 o 
  -2  -7   9        6.05       -2.51      4.11 o 
  -1  -7   9      224.58      243.20     11.59 o 
   0  -7   9        2.76       -2.79      4.89 o 
   1  -7   9       51.03       40.33      5.97 o 
   2  -7   9       44.66       43.13      5.83 o 
   3  -7   9      146.41      139.71      9.39 o 
   4  -7   9      143.75      162.02     10.02 o 
   5  -7   9      161.50      177.28     10.41 o 
   6  -7   9       22.97       19.39      5.14 o 
   7  -7   9       28.18       27.29      8.48 o 
   8  -7   9      129.43      165.19     16.68 o 
   9  -7   9      102.03      112.37      9.52 o 
  10  -7   9        2.03        1.49      9.74 o 
  -7  -6   9      116.63       98.81     22.73 o 
  -6  -6   9       28.65       24.17      7.31 o 
  -5  -6   9        4.02        2.34      4.92 o 
  -4  -6   9       92.88       96.93      8.84 o 
  -3  -6   9       17.38       15.51      5.00 o 
  -2  -6   9       10.68        7.80      4.34 o 
  -1  -6   9     1091.41     1142.95     22.66 o 
   0  -6   9        0.02        0.89      4.19 o 
   1  -6   9       44.72       43.72     12.51 o 
   2  -6   9      363.45      351.28     23.18 o 
   3  -6   9        0.05       -4.30      4.04 o 
   4  -6   9       68.70       75.45      9.02 o 
   5  -6   9      419.58      418.62     13.35 o 
   6  -6   9       37.94       28.98      4.59 o 
   7  -6   9       11.62       14.80      4.55 o 
   8  -6   9      326.62      346.84     11.05 o 
   9  -6   9       79.19       91.56      7.38 o 
  10  -6   9      199.89      219.23     12.57 o 
  11  -6   9        2.33       -2.53      6.11 o 
  -7  -5   9      271.49      283.07     56.95 o 
  -6  -5   9        7.96        6.50      7.51 o 
  -5  -5   9       30.93       28.31      5.75 o 
  -4  -5   9       55.37       74.66      7.75 o 
  -3  -5   9      545.02      555.38     25.94 o 
  -2  -5   9       15.73       17.42      5.37 o 
  -1  -5   9      505.00      490.92     14.71 o 
   0  -5   9      120.70      113.75      9.25 o 
   1  -5   9      433.28      422.82     13.31 o 
   2  -5   9      183.26      174.87     17.24 o 
   3  -5   9      423.69      455.33     15.53 o 
   4  -5   9       71.52       73.96      7.17 o 
   5  -5   9      319.47      312.12      9.57 o 
   6  -5   9      117.82      106.48      8.20 o 
   7  -5   9       32.17       34.17      6.57 o 
   8  -5   9      120.94      111.57      7.76 o 
   9  -5   9       12.83        5.13      6.81 o 
  10  -5   9      167.15      185.05     12.05 o 
  11  -5   9       76.03       99.07     15.52 o 
  -8  -4   9       29.03       29.49      8.58 o 
  -7  -4   9       43.04       33.61      8.28 o 
  -6  -4   9       42.23       35.88      7.78 o 
  -5  -4   9        0.09       -0.02      4.00 o 
  -4  -4   9      207.75      197.42     11.21 o 
  -3  -4   9      641.77      643.13     19.63 o 
  -2  -4   9      313.12      323.70     12.01 o 
  -1  -4   9      195.99      189.10     13.63 o 
   0  -4   9      538.93      517.70     22.35 o 
   1  -4   9      137.93      118.96      8.17 o 
   2  -4   9      329.78      344.57     11.39 o 
   3  -4   9      717.28      717.29     16.13 o 
   4  -4   9     1013.97     1025.46     24.16 o 
   5  -4   9      114.85      119.05      6.91 o 
   6  -4   9      648.06      678.81     13.67 o 
   7  -4   9       75.43       68.71      5.95 o 
   8  -4   9       82.70      102.19      9.60 o 
   9  -4   9        6.06        1.06      3.68 o 
  10  -4   9      224.96      174.64     19.08 o 
  11  -4   9       26.22       33.38      7.93 o 
  12  -4   9       96.99       87.33     11.45 o 
  -8  -3   9       31.18       23.82      7.88 o 
  -7  -3   9       11.76       13.74      6.44 o 
  -6  -3   9       72.44       71.95      9.92 o 
  -5  -3   9       35.04       43.27     12.66 o 
  -4  -3   9      210.76      218.81     12.91 o 
  -3  -3   9      142.05      162.81     10.53 o 
  -2  -3   9       65.99       51.54      6.20 o 
  -1  -3   9      197.35      189.28     10.15 o 
   0  -3   9     2101.50     2043.58     56.26 o 
   1  -3   9      109.25      116.77      7.85 o 
   2  -3   9     1545.24     1596.66     24.49 o 
   3  -3   9      233.46      221.24      7.38 o 
   4  -3   9        2.51        3.51      3.00 o 
   5  -3   9      180.00      178.76      7.72 o 
   6  -3   9      294.63      292.66     10.65 o 
   7  -3   9      105.95      103.25      6.77 o 
   8  -3   9     1434.68     1402.49     33.91 o 
   9  -3   9        3.80        3.72      7.90 o 
  10  -3   9       58.81       46.67      8.44 o 
  11  -3   9       93.10       94.19     11.28 o 
  12  -3   9       16.68       13.08      7.42 o 
  -8  -2   9       67.11       71.94     10.51 o 
  -7  -2   9       53.40       52.92      9.20 o 
  -6  -2   9      615.25      715.86     37.31 o 
  -5  -2   9       90.99       90.78      7.86 o 
  -4  -2   9      205.95      183.05     10.47 o 
  -3  -2   9      193.53      160.73      9.68 o 
  -2  -2   9        0.17       -2.38      3.56 o 
  -1  -2   9      104.65      100.40      7.55 o 
   0  -2   9     2268.23     2299.85     32.81 o 
   1  -2   9        3.30        0.51      4.81 o 
   2  -2   9     1434.22     1332.86     17.01 o 
   3  -2   9        9.10       14.35      3.24 o 
   4  -2   9      109.57      131.68      6.25 o 
   5  -2   9      278.65      277.97      8.40 o 
   6  -2   9       10.78       10.36      3.54 o 
   7  -2   9      150.91      160.13      7.90 o 
   8  -2   9      490.92      494.98     15.04 o 
   9  -2   9       21.73       30.68     12.14 o 
  10  -2   9      131.46      120.79     16.18 o 
  11  -2   9      112.33      106.24     11.81 o 
  12  -2   9      124.94      141.60     15.24 o 
  -9  -1   9       36.97       42.62      9.59 o 
  -8  -1   9       30.58       31.23      8.23 o 
  -7  -1   9        0.05        7.62     11.46 o 
  -6  -1   9        1.47        5.31      5.32 o 
  -5  -1   9      207.11      211.81     10.94 o 
  -4  -1   9     1331.13     1303.20     47.14 o 
  -3  -1   9       21.68       26.14      5.15 o 
  -2  -1   9      920.61      912.40     37.34 o 
  -1  -1   9      822.96      823.73     17.01 o 
   0  -1   9       39.31       34.29      3.47 o 
   1  -1   9       23.23       23.82      3.19 o 
   2  -1   9     1870.86     1874.79     23.45 o 
   3  -1   9       51.71       55.04      4.29 o 
   4  -1   9       20.74       20.65      3.37 o 
   5  -1   9      751.19      760.99     15.10 o 
   6  -1   9      954.99     1014.13     15.78 o 
   7  -1   9       48.12       55.11      6.70 o 
   8  -1   9       22.67       23.44      5.40 o 
   9  -1   9      270.72      257.93     11.50 o 
  10  -1   9        3.65       -1.56      5.47 o 
  11  -1   9        8.77       14.00     13.49 o 
  12  -1   9       11.33       11.32     12.39 o 
  -9   0   9       86.34       78.43     12.13 o 
  -8   0   9      257.19      264.13     18.22 o 
  -7   0   9        0.68        0.74      5.56 o 
  -6   0   9      237.03      244.61     23.05 o 
  -5   0   9        0.38        2.54      3.95 o 
  -4   0   9      426.10      445.61     15.63 o 
  -3   0   9        1.11       -2.23     11.56 o 
  -2   0   9     2693.73     2623.25     27.33 o 
  -1   0   9     1572.08     1558.59     18.91 o 
   0   0   9     3731.70     3686.30     34.15 o 
   1   0   9      536.74      527.13     10.08 o 
   2   0   9      858.35      866.80     20.52 o 
   3   0   9      265.63      258.70     10.47 o 
   4   0   9      285.72      296.29      7.71 o 
   5   0   9        5.57        4.70      2.82 o 
   6   0   9     1214.99     1213.09     21.64 o 
   7   0   9      378.38      374.30     12.61 o 
   8   0   9      336.67      364.51     12.99 o 
   9   0   9      706.24      713.90     31.89 o 
  10   0   9       12.49       19.04      6.58 o 
  11   0   9       13.05       11.97      6.76 o 
  12   0   9        0.86       -4.09      5.38 o 
  -9   1   9        2.60        9.21      6.38 o 
  -8   1   9      230.03      253.87     17.62 o 
  -7   1   9      121.01      124.50     12.24 o 
  -6   1   9      152.90      184.93     13.60 o 
  -5   1   9       10.10       14.14      4.81 o 
  -4   1   9        1.93        4.26      3.47 o 
  -3   1   9      687.40      657.04     12.57 o 
  -2   1   9      459.48      482.30     10.56 o 
  -1   1   9      523.15      517.85     10.44 o 
   0   1   9     1366.84     1344.89     17.32 o 
   1   1   9      105.58      103.21     13.04 o 
   2   1   9       41.49       48.67      3.90 o 
   3   1   9      104.32       86.58      5.60 o 
   4   1   9       13.80       13.41      4.56 o 
   5   1   9        0.46        2.02      4.58 o 
   6   1   9      110.20       98.17     10.21 o 
   7   1   9        5.59       12.56      4.70 o 
   8   1   9      765.72      752.32     38.85 o 
   9   1   9      358.36      367.35     13.88 o 
  10   1   9       32.09       33.26      7.55 o 
  11   1   9      302.73      354.85     17.94 o 
  12   1   9       13.46       13.81      7.35 o 
  -9   2   9       80.54       78.50     11.00 o 
  -8   2   9        8.91       11.24      6.62 o 
  -7   2   9       63.90       64.48     10.37 o 
  -6   2   9       12.06       13.12      4.83 o 
  -5   2   9       48.59       46.23      8.12 o 
  -4   2   9      190.02      172.88     16.27 o 
  -3   2   9     1153.47     1162.49     17.40 o 
  -2   2   9       33.16       30.56      4.06 o 
  -1   2   9      227.86      219.46      7.73 o 
   0   2   9      253.46      235.31     12.16 o 
   1   2   9        0.07        3.83      2.47 o 
   2   2   9       43.07       43.52      3.62 o 
   3   2   9      931.90      925.91     17.46 o 
   4   2   9      239.34      253.60     19.43 o 
   5   2   9      850.54      858.74     17.76 o 
   6   2   9      142.22      136.47      8.90 o 
   7   2   9      339.92      320.04     12.28 o 
   8   2   9      616.18      615.22     16.27 o 
   9   2   9       47.04       46.91     11.50 o 
  10   2   9       52.44       39.35      7.93 o 
  11   2   9      357.84      346.84     17.47 o 
  12   2   9        3.36        3.80     16.06 o 
  -9   3   9       78.98       88.34     11.62 o 
  -8   3   9       50.82       56.72      9.48 o 
  -7   3   9       26.46       22.09      8.61 o 
  -6   3   9        5.80        7.66      5.37 o 
  -5   3   9       33.31       32.80      4.80 o 
  -4   3   9      448.37      421.15     11.23 o 
  -3   3   9      572.99      599.53     18.74 o 
  -2   3   9      139.76      178.31     19.40 o 
  -1   3   9      504.61      534.66     11.12 o 
   0   3   9        1.76       -2.44      2.54 o 
   1   3   9     1017.20      989.76     14.22 o 
   2   3   9      119.82      108.47      4.87 o 
   3   3   9      284.90      275.30     10.30 o 
   4   3   9       95.25       90.53      7.12 o 
   5   3   9      857.25      865.58     17.95 o 
   6   3   9      510.87      501.20     14.24 o 
   7   3   9     1176.29     1149.83     27.21 o 
   8   3   9       17.57       24.44      5.67 o 
   9   3   9      521.59      548.53     15.94 o 
  10   3   9       26.21       22.29      9.90 o 
  11   3   9       18.14       15.30      7.01 o 
  12   3   9       63.07       54.37      9.76 o 
  -9   4   9       92.99       92.19     11.82 o 
  -8   4   9      108.40      109.04      9.65 o 
  -7   4   9      293.87      299.95     17.61 o 
  -6   4   9        0.78        2.68      4.31 o 
  -5   4   9      365.89      378.34     36.80 o 
  -4   4   9      246.23      238.92      9.25 o 
  -3   4   9        1.59       -1.68      3.88 o 
  -2   4   9       78.99       87.83      6.05 o 
  -1   4   9      762.87      777.25     13.55 o 
   0   4   9      229.78      236.97      7.52 o 
   1   4   9      523.97      560.05     10.51 o 
   2   4   9       24.92       31.52      4.95 o 
   3   4   9     2722.53     2706.88     34.33 o 
   4   4   9      137.69      133.60     15.14 o 
   5   4   9        0.02       -1.82      3.96 o 
   6   4   9      716.48      694.75     33.20 o 
   7   4   9      698.01      683.86     30.35 o 
   8   4   9      108.67      104.83     12.04 o 
   9   4   9     1442.33     1411.02     39.95 o 
  10   4   9       77.20       85.05     10.53 o 
  11   4   9       87.36       77.84     10.79 o 
  12   4   9      196.27      180.91     19.54 o 
  -8   5   9       14.14       10.62      5.36 o 
  -7   5   9       12.83       14.93      5.29 o 
  -6   5   9        4.69        8.66      4.74 o 
  -5   5   9      498.37      538.25     13.20 o 
  -4   5   9       15.49       12.32      3.91 o 
  -3   5   9       25.47       35.54      6.32 o 
  -2   5   9       35.24       33.19      4.47 o 
  -1   5   9        3.07       -1.29      2.99 o 
   0   5   9      235.74      224.10     11.29 o 
   1   5   9       23.81       18.32      3.24 o 
   2   5   9        4.71        6.82      4.05 o 
   3   5   9     1609.44     1636.24     25.47 o 
   4   5   9      378.78      363.36     18.91 o 
   5   5   9      396.24      401.43     13.12 o 
   6   5   9     1865.55     1875.28     43.29 o 
   7   5   9      206.15      226.79     20.90 o 
   8   5   9       54.32       53.86      9.36 o 
   9   5   9       14.43        8.10      4.91 o 
  10   5   9       50.54       50.09      9.04 o 
  11   5   9       40.31       44.34      8.77 o 
  12   5   9      159.33      147.13     14.66 o 
  -8   6   9        0.70        2.64      8.67 o 
  -7   6   9       93.03       99.17     25.59 o 
  -6   6   9        5.95        7.39      4.92 o 
  -5   6   9       18.78       23.36      6.03 o 
  -4   6   9       20.76       19.10      4.26 o 
  -3   6   9      699.12      704.45     14.34 o 
  -2   6   9       39.13       29.56      4.64 o 
  -1   6   9      509.30      486.13     11.32 o 
   0   6   9      670.83      687.76     12.97 o 
   1   6   9      532.13      525.55     16.41 o 
   2   6   9       36.53       34.87      5.42 o 
   3   6   9        0.13       -2.46      4.58 o 
   4   6   9        6.48        2.92      9.77 o 
   5   6   9      103.61       99.40      8.69 o 
   6   6   9      533.50      467.15     14.35 o 
   7   6   9      117.43       92.97      8.15 o 
   8   6   9       13.66        8.65      4.84 o 
   9   6   9        3.99       12.76      5.18 o 
  10   6   9       40.54       31.26      7.88 o 
  11   6   9       14.64       18.70      7.14 o 
  -8   7   9        0.36        6.00      6.61 o 
  -7   7   9       86.84       95.00     11.73 o 
  -6   7   9      155.98      165.80     14.06 o 
  -5   7   9      571.57      549.55     36.41 o 
  -4   7   9       32.05       21.94      4.30 o 
  -3   7   9       11.50        5.61      3.76 o 
  -2   7   9      250.22      275.46      9.58 o 
  -1   7   9      154.06      158.14      8.69 o 
   0   7   9      145.14      157.22      7.55 o 
   1   7   9      592.83      620.32     15.32 o 
   2   7   9       27.44       21.51      5.03 o 
   3   7   9      419.41      433.17     15.81 o 
   4   7   9      337.04      324.59     11.98 o 
   5   7   9      195.75      215.51     11.47 o 
   6   7   9        1.35       -3.59      4.20 o 
   7   7   9      135.50      143.78      9.92 o 
   8   7   9       63.46       59.32      7.20 o 
   9   7   9        0.01       -0.02      3.64 o 
  10   7   9       11.14       21.12      7.14 o 
  11   7   9       24.41       15.46     14.24 o 
  -7   8   9        5.45       11.11     10.91 o 
  -6   8   9      140.69      189.89     15.51 o 
  -5   8   9      149.43      171.11     20.71 o 
  -4   8   9       26.63       38.13      6.60 o 
  -3   8   9        1.14        5.13      4.60 o 
  -2   8   9       42.04       50.45      6.49 o 
  -1   8   9      208.83      186.34      8.48 o 
   0   8   9       15.33       18.50      4.77 o 
   1   8   9        3.06       -0.49      3.95 o 
   2   8   9        0.09        1.75      3.72 o 
   3   8   9        1.87       -2.93      3.90 o 
   4   8   9      110.31       99.38      8.20 o 
   5   8   9      313.72      339.66     12.46 o 
   6   8   9      114.95      105.42      8.73 o 
   7   8   9        0.07        1.10      4.22 o 
   8   8   9        0.24        3.83      4.48 o 
   9   8   9        7.70        5.61      7.27 o 
  10   8   9        0.22       -7.76      8.56 o 
  -7   9   9      132.30      123.98     13.72 o 
  -6   9   9        6.88       12.74      6.89 o 
  -5   9   9       47.89       56.59      7.85 o 
  -4   9   9       24.27       29.38      6.29 o 
  -3   9   9       57.03       50.02      7.05 o 
  -2   9   9       15.09       31.80     10.89 o 
  -1   9   9        9.16        5.30      6.75 o 
   0   9   9       13.37       10.50      5.76 o 
   1   9   9      131.78      144.43     12.67 o 
   2   9   9      280.55      269.95     24.96 o 
   3   9   9        2.46        5.38      4.34 o 
   4   9   9       46.97       41.25     13.53 o 
   5   9   9        5.23        1.53      7.67 o 
   6   9   9       13.48       12.44      4.95 o 
   7   9   9       75.94       88.57      8.31 o 
   8   9   9       38.19       38.23      7.80 o 
   9   9   9       19.43       17.82      8.04 o 
  10   9   9       30.75       25.87     10.46 o 
  -6  10   9       27.32       31.86     13.84 o 
  -5  10   9        6.80        9.43      5.66 o 
  -4  10   9       51.46       59.56      7.77 o 
  -3  10   9       29.68       18.43      9.07 o 
  -2  10   9        0.15        4.10      5.55 o 
  -1  10   9       54.88       45.04      8.30 o 
   0  10   9       54.26       44.49      8.98 o 
   1  10   9        0.41        2.59     13.89 o 
   2  10   9       37.95       60.10      9.14 o 
   3  10   9        0.03       -2.24      5.02 o 
   4  10   9      117.65      113.94     11.84 o 
   5  10   9       56.89       70.15      7.90 o 
   6  10   9        0.94       -1.36      4.12 o 
   7  10   9        0.02        0.02      4.35 o 
   8  10   9        1.31        5.15      4.86 o 
   9  10   9       31.05       38.55      7.04 o 
  -5  11   9        0.28       -5.07      4.87 o 
  -4  11   9       96.64       97.94      9.68 o 
  -3  11   9        0.89        6.60      9.09 o 
  -2  11   9       41.33       27.67      7.93 o 
  -1  11   9       31.44       34.32      8.21 o 
   0  11   9        0.96       -0.93      5.10 o 
   1  11   9       57.92       44.02     17.75 o 
   2  11   9       11.40       12.23      8.60 o 
   3  11   9       50.83       59.51      9.64 o 
   4  11   9      293.23      281.53     37.07 o 
   5  11   9        3.75        6.03      7.38 o 
   6  11   9       11.77        4.87      6.44 o 
   7  11   9        8.49       15.63      9.50 o 
   8  11   9      220.26      232.94     30.12 o 
  -3  12   9       43.17       34.40      8.85 o 
  -2  12   9       46.46       55.68      9.94 o 
  -1  12   9        3.39        0.67      5.90 o 
   0  12   9        4.46       10.76      6.43 o 
   1  12   9        4.07        2.60      6.09 o 
   2  12   9       30.92       29.91     20.14 o 
   3  12   9       54.74       52.61     14.68 o 
   4  12   9       23.69       32.81      8.17 o 
   5  12   9        3.67        3.78      6.47 o 
   6  12   9       41.41       42.46      9.40 o 
  -1  13   9        0.10        0.43      5.72 o 
   0  13   9        4.85       -4.90      7.29 o 
   1  13   9       41.22       33.95      8.63 o 
   2  13   9       21.70       21.94      7.70 o 
   3  13   9        2.76        5.81      6.65 o 
   4  13   9       31.38       25.69     17.81 o 
   0 -10  10       11.55        7.72      6.08 o 
   1 -10  10      134.36      145.81     20.28 o 
   2 -10  10        2.16       -5.67      5.11 o 
   3 -10  10      287.50      317.16     17.43 o 
   4 -10  10        2.81       -3.20      5.47 o 
   5 -10  10      513.07      562.75     46.36 o 
  -3  -9  10       81.40       79.64      8.88 o 
  -2  -9  10       15.75       18.34     12.34 o 
  -1  -9  10      353.34      339.62     27.34 o 
   0  -9  10       28.49       10.00     16.05 o 
   1  -9  10       93.31       87.35     16.40 o 
   2  -9  10       18.31       22.94      5.54 o 
   3  -9  10        8.89       17.12      6.56 o 
   4  -9  10        0.75        0.66     10.01 o 
   5  -9  10      290.38      274.67     22.80 o 
   6  -9  10        0.05       -4.80      5.44 o 
   7  -9  10       37.76       53.36      9.97 o 
  -4  -8  10      144.44      155.07     13.72 o 
  -3  -8  10      228.90      207.69     12.86 o 
  -2  -8  10        6.86       11.28      5.40 o 
  -1  -8  10        1.95        5.43      4.70 o 
   0  -8  10       39.88       42.43      6.60 o 
   1  -8  10       30.71       33.50      6.14 o 
   2  -8  10       48.29       47.34      9.43 o 
   3  -8  10      367.06      382.41     14.03 o 
   4  -8  10       49.38       63.32      7.29 o 
   5  -8  10       14.70       16.63      5.49 o 
   6  -8  10       33.56       28.58     16.02 o 
   7  -8  10       62.69       51.94      9.34 o 
   8  -8  10        5.52        3.28      6.70 o 
  -5  -7  10       12.08       12.69     10.94 o 
  -4  -7  10      152.52      162.27     11.33 o 
  -3  -7  10      195.43      188.68     11.93 o 
  -2  -7  10       57.28       70.76      7.80 o 
  -1  -7  10      114.84      135.19     10.10 o 
   0  -7  10       17.73        6.64      5.97 o 
   1  -7  10        7.96       -0.11      3.72 o 
   2  -7  10       25.24       26.73      5.37 o 
   3  -7  10      221.65      239.80     38.02 o 
   4  -7  10      269.09      256.29     11.44 o 
   5  -7  10      434.37      409.82     14.00 o 
   6  -7  10      144.93      159.83     10.71 o 
   7  -7  10        3.14       -4.70      4.23 o 
   8  -7  10       90.56       94.44      8.88 o 
   9  -7  10        3.28        5.11      7.41 o 
  -6  -6  10        7.48        6.25      6.36 o 
  -5  -6  10        7.76        3.90      4.67 o 
  -4  -6  10       34.06       31.55      6.21 o 
  -3  -6  10       22.66       19.47      5.50 o 
  -2  -6  10      120.55      120.39      9.48 o 
  -1  -6  10      242.05      243.72     14.81 o 
   0  -6  10      373.70      397.92     14.02 o 
   1  -6  10        7.69       12.33      7.49 o 
   2  -6  10      415.98      435.22     13.91 o 
   3  -6  10       69.39       50.63      6.31 o 
   4  -6  10      163.56      148.26      9.68 o 
   5  -6  10       72.80       81.34      7.55 o 
   6  -6  10        8.22        1.72      8.74 o 
   7  -6  10        2.74        4.56      4.46 o 
   8  -6  10      358.52      410.65     28.59 o 
   9  -6  10       10.98       10.05      4.53 o 
  10  -6  10       69.43       86.92     10.84 o 
  -6  -5  10       26.02       18.41      7.40 o 
  -5  -5  10        6.72       -3.69      4.55 o 
  -4  -5  10        4.07        0.75      5.60 o 
  -3  -5  10        1.67       -2.42      3.97 o 
  -2  -5  10       16.46        9.42      4.58 o 
  -1  -5  10       55.65       29.25     11.25 o 
   0  -5  10      268.48      262.92     11.39 o 
   1  -5  10       11.41        1.47      5.01 o 
   2  -5  10      665.95      657.73     16.63 o 
   3  -5  10        6.78        6.55      4.21 o 
   4  -5  10      109.66      101.18      8.09 o 
   5  -5  10      293.49      319.06     12.07 o 
   6  -5  10       17.71       19.88     10.40 o 
   7  -5  10       58.64       52.71      5.69 o 
   8  -5  10       60.41       65.73      6.23 o 
   9  -5  10        3.31        4.13      4.63 o 
  10  -5  10        5.75        4.07      6.02 o 
  11  -5  10       31.49       29.24      8.10 o 
  -7  -4  10       21.97        4.39      6.43 o 
  -6  -4  10        8.92        7.47      6.12 o 
  -5  -4  10       14.89       17.70      5.37 o 
  -4  -4  10      152.16      178.99     30.74 o 
  -3  -4  10       85.51       87.58      7.94 o 
  -2  -4  10      506.40      505.78     15.30 o 
  -1  -4  10       16.43       11.27      4.84 o 
   0  -4  10      363.37      336.85     12.21 o 
   1  -4  10        0.21       -5.73      3.82 o 
   2  -4  10     2576.84     2514.46     34.59 o 
   3  -4  10      310.04      307.19     26.07 o 
   4  -4  10     2066.73     2010.73     43.09 o 
   5  -4  10      434.14      428.55     16.14 o 
   6  -4  10      542.87      548.10     12.59 o 
   7  -4  10       11.97        8.34      7.37 o 
   8  -4  10        3.47        5.12      3.82 o 
   9  -4  10        1.22        7.17      4.75 o 
  10  -4  10        1.68        0.53      7.18 o 
  11  -4  10        2.58        8.03      6.31 o 
  -7  -3  10       34.17       40.06      8.79 o 
  -6  -3  10        1.53       -6.24      5.07 o 
  -5  -3  10       27.56       29.84      5.87 o 
  -4  -3  10      335.56      334.77     12.98 o 
  -3  -3  10       11.34        8.02      4.49 o 
  -2  -3  10      138.75      129.46      9.14 o 
  -1  -3  10      198.52      222.16     11.15 o 
   0  -3  10     2785.75     2716.35     36.35 o 
   1  -3  10        7.05        9.93      4.82 o 
   2  -3  10       21.34       16.62      4.41 o 
   3  -3  10      340.31      344.85     11.63 o 
   4  -3  10      135.81      122.35      8.14 o 
   5  -3  10       81.12       77.71      8.90 o 
   6  -3  10     1033.15      959.55     16.47 o 
   7  -3  10      104.23      102.92     12.95 o 
   8  -3  10      353.29      341.53     12.72 o 
   9  -3  10       61.83       79.83      7.89 o 
  10  -3  10        9.93       12.92      6.79 o 
  11  -3  10       34.17       31.18      7.88 o 
  -8  -2  10      134.58      110.82     15.52 o 
  -7  -2  10       89.34       82.27     11.07 o 
  -6  -2  10      250.45      259.79     17.50 o 
  -5  -2  10       17.48       26.63      5.67 o 
  -4  -2  10       74.49       76.31      7.65 o 
  -3  -2  10        3.26       -0.90      3.94 o 
  -2  -2  10        0.03       -0.82      3.80 o 
  -1  -2  10      405.21      422.88     20.01 o 
   0  -2  10      915.37      882.35     18.42 o 
   1  -2  10      109.50      101.90      9.72 o 
   2  -2  10      399.55      402.26     16.78 o 
   3  -2  10      429.38      413.51      9.63 o 
   4  -2  10        0.28       -0.83      2.82 o 
   5  -2  10        0.19       -2.12      2.99 o 
   6  -2  10       15.25       10.30      3.78 o 
   7  -2  10      123.36      127.57      9.96 o 
   8  -2  10      374.51      363.39     12.92 o 
   9  -2  10      108.82       92.03      8.30 o 
  10  -2  10       58.94       56.53      9.13 o 
  11  -2  10      260.99      282.34     17.44 o 
  12  -2  10       38.00       26.19     16.42 o 
  -8  -1  10        6.35        0.73      8.58 o 
  -7  -1  10       33.67       47.58      9.32 o 
  -6  -1  10      120.10      125.46     12.14 o 
  -5  -1  10        6.88        0.57      6.86 o 
  -4  -1  10       54.15       59.72      6.91 o 
  -3  -1  10      243.31      243.47     11.04 o 
  -2  -1  10        2.00       -4.02      5.32 o 
  -1  -1  10       11.16       17.93      4.83 o 
   0  -1  10        0.92        4.35      8.25 o 
   1  -1  10       58.92       67.65      7.76 o 
   2  -1  10        2.08        5.67      2.90 o 
   3  -1  10      108.05      108.14      5.94 o 
   4  -1  10       73.34       65.07     11.20 o 
   5  -1  10      245.08      240.16      8.01 o 
   6  -1  10      402.84      407.98     12.87 o 
   7  -1  10        2.88       -4.54      4.07 o 
   8  -1  10       35.07       36.70      6.19 o 
   9  -1  10      214.04      188.67     11.22 o 
  10  -1  10        0.70       -3.27      5.14 o 
  11  -1  10       55.47       69.55     10.18 o 
  12  -1  10       15.17       11.37     17.81 o 
  -8   0  10      198.81      205.50     16.57 o 
  -7   0  10        0.63        2.25      6.38 o 
  -6   0  10        2.75       -4.04      5.26 o 
  -5   0  10       31.75       33.70      5.77 o 
  -4   0  10      244.32      226.30     14.16 o 
  -3   0  10      420.74      424.95     16.44 o 
  -2   0  10       37.61       47.43     10.93 o 
  -1   0  10      555.22      556.44     14.38 o 
   0   0  10       98.54      105.21      5.74 o 
   1   0  10      201.58      210.20      7.23 o 
   2   0  10      620.05      635.59     11.56 o 
   3   0  10      141.06      154.62      6.44 o 
   4   0  10      368.48      404.97     12.12 o 
   5   0  10      168.38      173.23      9.32 o 
   6   0  10      112.21      114.51      8.42 o 
   7   0  10       65.51       58.62      7.01 o 
   8   0  10      117.11      105.89      8.58 o 
   9   0  10      668.56      662.61     42.32 o 
  10   0  10        0.08       -4.12      5.19 o 
  11   0  10       14.12        6.94      6.10 o 
  12   0  10       27.14       43.73      9.12 o 
  -8   1  10        2.30        1.96      6.45 o 
  -7   1  10        0.85        2.48      6.16 o 
  -6   1  10        3.45        5.37      5.72 o 
  -5   1  10       31.34       35.53      7.78 o 
  -4   1  10      732.68      762.16     18.19 o 
  -3   1  10       71.84       66.09     10.08 o 
  -2   1  10      586.81      541.91     11.58 o 
  -1   1  10      177.81      173.96      7.28 o 
   0   1  10        0.44       -1.17      5.96 o 
   1   1  10       12.78       11.87      3.26 o 
   2   1  10        2.96        6.25      2.81 o 
   3   1  10      364.89      357.22     22.09 o 
   4   1  10      712.21      680.47     18.74 o 
   5   1  10        7.02       11.84      6.60 o 
   6   1  10      126.65      144.29      9.23 o 
   7   1  10       34.98       36.45      5.86 o 
   8   1  10        0.47       -0.15      4.33 o 
   9   1  10      642.43      634.08     17.50 o 
  10   1  10        1.07        4.90      6.29 o 
  11   1  10        4.97       -5.17      5.44 o 
  12   1  10       42.23       42.01      9.10 o 
  -8   2  10       91.74       81.86     11.26 o 
  -7   2  10        6.40       -5.87      5.42 o 
  -6   2  10       34.46       26.29      8.89 o 
  -5   2  10       15.39       12.08      6.29 o 
  -4   2  10        5.22        8.53      8.51 o 
  -3   2  10       33.32       33.36      4.69 o 
  -2   2  10      693.91      694.00     13.43 o 
  -1   2  10      140.06      149.27      7.26 o 
   0   2  10        7.04        9.67      3.30 o 
   1   2  10      267.87      213.67     11.04 o 
   2   2  10      663.62      598.07     10.99 o 
   3   2  10       76.34       95.17      8.09 o 
   4   2  10      313.67      288.78     10.91 o 
   5   2  10       39.13       36.24      8.48 o 
   6   2  10      308.56      338.33     12.11 o 
   7   2  10      192.16      191.97     10.88 o 
   8   2  10        0.79       -5.60      3.84 o 
   9   2  10      112.45      111.03      9.22 o 
  10   2  10        2.17       -0.23      5.79 o 
  11   2  10       35.14       22.47      7.71 o 
  12   2  10       83.87       74.91     11.22 o 
  -8   3  10       44.46       45.90      9.34 o 
  -7   3  10        0.68       -0.86      5.08 o 
  -6   3  10       60.30       61.30      9.35 o 
  -5   3  10      159.76      134.89     14.52 o 
  -4   3  10      101.35      107.98      7.10 o 
  -3   3  10       27.46       44.92      5.10 o 
  -2   3  10       53.50       63.70      5.51 o 
  -1   3  10       44.96       40.54      4.69 o 
   0   3  10       13.63       13.24      3.49 o 
   1   3  10      423.57      405.47     11.03 o 
   2   3  10      962.51      906.04     22.89 o 
   3   3  10      753.41      726.14     25.64 o 
   4   3  10        3.02        5.78      7.94 o 
   5   3  10        6.74        1.71      4.13 o 
   6   3  10      178.47      170.78     10.09 o 
   7   3  10      256.49      233.03     20.11 o 
   8   3  10       59.52       59.51      8.96 o 
   9   3  10       36.96       38.32      6.53 o 
  10   3  10       13.82       15.77      6.52 o 
  11   3  10        2.97        9.36      6.18 o 
  12   3  10        9.22        3.92     11.12 o 
  -8   4  10        0.20       -2.94      5.83 o 
  -7   4  10       39.09       31.75      8.14 o 
  -6   4  10        0.00        3.65      4.48 o 
  -5   4  10      133.88      159.71     14.50 o 
  -4   4  10      121.98      140.25      8.04 o 
  -3   4  10        6.85        9.23      3.81 o 
  -2   4  10        0.60       -4.80      3.25 o 
  -1   4  10       85.08       73.80      5.70 o 
   0   4  10      230.83      234.53      8.24 o 
   1   4  10      274.58      289.84     11.15 o 
   2   4  10        0.04        0.34      3.84 o 
   3   4  10      587.06      598.27     20.08 o 
   4   4  10      568.43      555.07     14.98 o 
   5   4  10      735.66      702.80     17.41 o 
   6   4  10      149.36      147.43     16.73 o 
   7   4  10      217.54      221.14     11.29 o 
   8   4  10      368.74      368.29     13.80 o 
   9   4  10      299.79      290.58     12.96 o 
  10   4  10        1.87       -0.88      6.05 o 
  11   4  10       39.58       34.19     15.81 o 
  12   4  10       13.12        9.06      7.35 o 
  -8   5  10        4.13        3.18      5.44 o 
  -7   5  10       53.17       51.69      7.44 o 
  -6   5  10      121.51      127.22     12.22 o 
  -5   5  10        0.06       -4.83      3.22 o 
  -4   5  10       77.99       76.57     10.18 o 
  -3   5  10       92.40       74.59      6.16 o 
  -2   5  10       13.44       19.80      6.20 o 
  -1   5  10       38.78       25.77      4.23 o 
   0   5  10      189.72      163.34      7.54 o 
   1   5  10      146.51      134.57      8.84 o 
   2   5  10      136.59      132.80      8.78 o 
   3   5  10     1154.42     1057.63     20.68 o 
   4   5  10      239.22      243.89     12.11 o 
   5   5  10      728.01      730.84     17.88 o 
   6   5  10        6.49        6.67      4.60 o 
   7   5  10      526.65      525.60     15.97 o 
   8   5  10        0.26        3.65      3.84 o 
   9   5  10       36.26       46.09      6.88 o 
  10   5  10       81.60       69.67     10.15 o 
  11   5  10       24.07       28.80     12.50 o 
  -7   6  10      284.30      294.63     22.64 o 
  -6   6  10      196.62      250.69     12.85 o 
  -5   6  10      130.90      123.19      8.14 o 
  -4   6  10        2.67        0.23      3.69 o 
  -3   6  10        2.55       -0.27      4.84 o 
  -2   6  10       51.34       44.91      5.20 o 
  -1   6  10       27.11       36.37      4.87 o 
   0   6  10        0.90        1.75      4.06 o 
   1   6  10      219.82      200.78     18.91 o 
   2   6  10        0.87       -5.07      3.38 o 
   3   6  10      531.49      522.26     15.00 o 
   4   6  10        4.20        3.09      4.40 o 
   5   6  10     1460.20     1466.59     28.96 o 
   6   6  10       71.64       59.53     17.21 o 
   7   6  10      257.84      254.35     12.55 o 
   8   6  10       24.14       22.20      5.69 o 
   9   6  10       47.49       47.30      7.15 o 
  10   6  10      127.86      132.15     13.42 o 
  11   6  10      267.77      298.01     21.47 o 
  -7   7  10      106.32      118.95     15.97 o 
  -6   7  10       73.47       67.46     10.21 o 
  -5   7  10      526.61      550.35     48.49 o 
  -4   7  10       15.13        3.74      4.76 o 
  -3   7  10      192.34      214.79      9.51 o 
  -2   7  10       36.96       25.97      4.43 o 
  -1   7  10      110.48      123.89     10.01 o 
   0   7  10        1.22       -2.39      6.72 o 
   1   7  10       62.79       57.67      6.46 o 
   2   7  10        0.32        2.11      4.03 o 
   3   7  10        0.23       -5.43      3.62 o 
   4   7  10      129.06      148.50     31.74 o 
   5   7  10     1451.86     1533.49     27.04 o 
   6   7  10       38.52       30.89      6.07 o 
   7   7  10       20.54       17.01      5.24 o 
   8   7  10      165.50      182.90     11.95 o 
   9   7  10       21.94       26.05      5.45 o 
  10   7  10       16.69        6.35      6.08 o 
  -6   8  10        0.47       -3.96      5.89 o 
  -5   8  10        4.58        3.41      5.18 o 
  -4   8  10        1.15        7.39      5.14 o 
  -3   8  10       27.34       24.45      5.82 o 
  -2   8  10       62.65       53.87      7.65 o 
  -1   8  10      247.89      254.41     14.85 o 
   0   8  10        9.21        9.42      4.63 o 
   1   8  10      177.84      185.13     11.71 o 
   2   8  10      126.29      110.53      8.37 o 
   3   8  10       79.10       75.03      7.53 o 
   4   8  10      200.89      177.72     10.70 o 
   5   8  10        0.22       -3.15      5.88 o 
   6   8  10       27.26       22.63      5.65 o 
   7   8  10       81.77       77.23      8.23 o 
   8   8  10       39.70       51.75     10.34 o 
   9   8  10       83.08       93.74      9.46 o 
  10   8  10       38.98       49.60      9.38 o 
  -6   9  10       13.26       14.71     10.81 o 
  -5   9  10      127.77      127.67     20.93 o 
  -4   9  10      117.57      109.63     16.46 o 
  -3   9  10      226.92      224.91     24.00 o 
  -2   9  10       15.31        7.70      6.22 o 
  -1   9  10        0.14        3.99      5.82 o 
   0   9  10       26.35       18.38      6.52 o 
   1   9  10      206.61      197.58     14.82 o 
   2   9  10      616.04      598.26     38.16 o 
   3   9  10      274.23      267.39     12.11 o 
   4   9  10        4.55       11.08      5.54 o 
   5   9  10      105.52      107.52      9.05 o 
   6   9  10       55.72       54.43     11.81 o 
   7   9  10        9.03        2.96      4.80 o 
   8   9  10        0.17        2.38      4.82 o 
   9   9  10       57.16       63.08     13.44 o 
  -5  10  10       13.96       23.19     13.31 o 
  -4  10  10        0.28        9.12      8.15 o 
  -3  10  10      346.67      358.78     18.06 o 
  -2  10  10        5.93        1.55      6.17 o 
  -1  10  10       59.10       62.39      9.79 o 
   0  10  10      452.05      441.32     29.05 o 
   1  10  10        1.06       -1.27      5.37 o 
   2  10  10       18.87       26.79      7.71 o 
   3  10  10      217.07      227.63     16.52 o 
   4  10  10       24.74       31.41      8.21 o 
   5  10  10        7.18        6.60      6.56 o 
   6  10  10       48.69       56.93      7.49 o 
   7  10  10      100.48      103.82     15.08 o 
   8  10  10      112.17      114.87     10.25 o 
  -4  11  10        1.44        6.36      6.66 o 
  -3  11  10       93.06      101.80     29.31 o 
  -2  11  10        1.87        5.64      6.51 o 
  -1  11  10       23.63       27.46      8.35 o 
   0  11  10      157.71      178.36     15.40 o 
   1  11  10       30.03       16.76      8.20 o 
   2  11  10       54.20       70.36     11.33 o 
   3  11  10       10.24       -1.68      5.84 o 
   4  11  10       35.48       17.93     10.20 o 
   5  11  10        7.85       -0.14      5.65 o 
   6  11  10        4.89       -0.45      8.17 o 
   7  11  10        0.04       11.34      7.47 o 
  -2  12  10       12.28        3.84      6.79 o 
  -1  12  10       20.86       20.58      8.03 o 
   0  12  10       51.12       64.98     10.57 o 
   1  12  10        4.99        8.04      7.55 o 
   2  12  10       97.02       89.59     11.58 o 
   3  12  10        6.73       10.49     10.37 o 
   4  12  10        1.22        1.60      6.57 o 
   5  12  10        5.25        7.89      7.15 o 
   0  -9  11        0.16        1.97      4.62 o 
   1  -9  11       55.23       44.30      7.04 o 
   2  -9  11       40.63       37.46      6.78 o 
   3  -9  11      104.09      130.46     13.46 o 
   4  -9  11       44.96       57.86      9.87 o 
   5  -9  11      103.14      111.28     12.53 o 
  -2  -8  11       24.84       24.93      6.33 o 
  -1  -8  11       50.87       42.89      6.93 o 
   0  -8  11        2.08       -1.67      4.39 o 
   1  -8  11        0.94        0.82      5.03 o 
   2  -8  11      155.64      160.53     11.09 o 
   3  -8  11      272.28      273.94     19.70 o 
   4  -8  11       31.63       14.44      5.49 o 
   5  -8  11        5.99        3.85      4.67 o 
   6  -8  11        0.73        9.60      6.96 o 
   7  -8  11        9.00        6.28      7.87 o 
  -4  -7  11        3.27        6.36      5.49 o 
  -3  -7  11       29.17       13.62      5.54 o 
  -2  -7  11        1.24        2.41      4.92 o 
  -1  -7  11       87.07       76.09      9.54 o 
   0  -7  11       90.32       97.22      9.02 o 
   1  -7  11      229.03      235.66     19.02 o 
   2  -7  11      130.70       96.98      8.80 o 
   3  -7  11       77.64       70.09      8.31 o 
   4  -7  11      276.61      269.88     16.51 o 
   5  -7  11       32.31       23.54      5.85 o 
   6  -7  11      237.75      233.78     12.96 o 
   7  -7  11        7.90       11.16      5.47 o 
   8  -7  11        2.86        2.03      5.22 o 
  -5  -6  11      113.03      126.56     13.64 o 
  -4  -6  11        1.13       -5.52      4.46 o 
  -3  -6  11        0.02       -6.44      4.30 o 
  -2  -6  11       73.82       92.79      9.13 o 
  -1  -6  11      112.24      115.85      9.83 o 
   0  -6  11      259.57      257.54     11.21 o 
   1  -6  11      154.85      153.23     10.48 o 
   2  -6  11        1.15        1.32      4.24 o 
   3  -6  11       42.26       58.23      8.70 o 
   4  -6  11       22.38       30.30      6.76 o 
   5  -6  11        6.29        7.65      4.98 o 
   6  -6  11      191.05      176.24     12.00 o 
   7  -6  11        8.12        8.97      5.20 o 
   8  -6  11      133.04      143.03     10.58 o 
   9  -6  11       17.44       26.95      7.85 o 
  -5  -5  11       97.89      109.49     25.21 o 
  -4  -5  11        9.97       14.57      5.42 o 
  -3  -5  11        2.15       -5.78      3.96 o 
  -2  -5  11       53.77       65.65      7.90 o 
  -1  -5  11      161.66      156.91     12.25 o 
   0  -5  11       32.00       23.01      5.82 o 
   1  -5  11       48.00       42.76      6.16 o 
   2  -5  11       22.18        6.97      8.92 o 
   3  -5  11       19.41       12.91      4.90 o 
   4  -5  11      323.93      328.55     20.37 o 
   5  -5  11       58.11       67.24      8.77 o 
   6  -5  11      115.81      145.57     10.08 o 
   7  -5  11      101.97       90.98     12.49 o 
   8  -5  11       15.76        9.06     12.93 o 
   9  -5  11        3.25       -2.90      4.49 o 
  10  -5  11        2.74        3.84      7.67 o 
  -6  -4  11        2.91        0.89      9.31 o 
  -5  -4  11        9.46       15.70      5.55 o 
  -4  -4  11        0.04       -0.32      9.83 o 
  -3  -4  11        4.97       20.20      7.65 o 
  -2  -4  11       36.48       35.70      6.16 o 
  -1  -4  11       82.17       77.73      7.88 o 
   0  -4  11      249.81      244.65     12.08 o 
   1  -4  11      254.34      272.23     11.66 o 
   2  -4  11      180.03      177.65     10.41 o 
   3  -4  11        8.96        6.21      4.08 o 
   4  -4  11       47.87       45.67      6.23 o 
   5  -4  11       64.19       49.16      6.38 o 
   6  -4  11      393.56      383.74     45.00 o 
   7  -4  11      186.38      179.35     23.65 o 
   8  -4  11       43.22       35.58      6.27 o 
   9  -4  11        0.07        7.23      5.27 o 
  10  -4  11       42.12       40.46      8.57 o 
  -6  -3  11       43.64       34.22      8.08 o 
  -5  -3  11       28.90       29.67      6.42 o 
  -4  -3  11       80.84       82.30      8.41 o 
  -3  -3  11        0.00        8.44      4.95 o 
  -2  -3  11      151.34      168.31     18.42 o 
  -1  -3  11        2.97        3.10      4.44 o 
   0  -3  11       88.58       76.23      7.37 o 
   1  -3  11      201.71      207.79     10.85 o 
   2  -3  11      110.21       94.31      7.92 o 
   3  -3  11        1.17        4.19      3.97 o 
   4  -3  11       84.79       86.55     14.43 o 
   5  -3  11      358.93      333.67     12.02 o 
   6  -3  11        4.51       10.68      4.55 o 
   7  -3  11       82.26       97.74      9.83 o 
   8  -3  11       87.98       68.49      7.74 o 
   9  -3  11        0.12       -5.60      4.17 o 
  10  -3  11       91.02      109.77     12.14 o 
  11  -3  11        0.07       -7.96      5.81 o 
  -7  -2  11        3.38       -4.91      5.49 o 
  -6  -2  11       45.78       31.67      8.32 o 
  -5  -2  11       37.23       37.82      6.69 o 
  -4  -2  11       73.46       87.63      8.36 o 
  -3  -2  11       11.30       13.25      4.83 o 
  -2  -2  11     1103.72     1064.49     21.91 o 
  -1  -2  11       68.28       88.22      8.02 o 
   0  -2  11      514.98      507.24     20.93 o 
   1  -2  11       95.62      104.46      8.26 o 
   2  -2  11       60.42       73.28      7.32 o 
   3  -2  11      156.04      151.40      9.14 o 
   4  -2  11     1267.73     1257.49     22.32 o 
   5  -2  11       65.52       75.12      8.85 o 
   6  -2  11      438.02      423.42     13.73 o 
   7  -2  11        8.59       11.78      4.89 o 
   8  -2  11       39.30       44.09     11.76 o 
   9  -2  11       52.89       49.44      8.74 o 
  10  -2  11       95.75       96.44     11.36 o 
  11  -2  11       29.13       28.71      8.98 o 
  -7  -1  11       16.23        8.47      7.38 o 
  -6  -1  11        1.14       -2.55      5.58 o 
  -5  -1  11       15.74       28.02      6.15 o 
  -4  -1  11      109.19      102.93      8.85 o 
  -3  -1  11       85.52       82.07      7.98 o 
  -2  -1  11     1775.32     1710.56     70.66 o 
  -1  -1  11      336.57      349.92     12.44 o 
   0  -1  11      745.22      729.65     17.21 o 
   1  -1  11      736.26      736.14     17.02 o 
   2  -1  11     1933.32     1850.22     27.56 o 
   3  -1  11        3.73        0.39      3.75 o 
   4  -1  11       70.57       85.86     12.36 o 
   5  -1  11      120.84      123.87      8.99 o 
   6  -1  11      405.34      367.54     22.61 o 
   7  -1  11      198.11      196.13     24.02 o 
   8  -1  11      865.79      801.73     42.26 o 
   9  -1  11       82.53       80.46     23.62 o 
  10  -1  11       31.27       40.20      6.63 o 
  11  -1  11        0.85        8.05      7.80 o 
  -7   0  11       34.95       46.32     11.30 o 
  -6   0  11       98.08      122.73     13.35 o 
  -5   0  11       12.45       19.27      5.73 o 
  -4   0  11      381.41      396.41     17.77 o 
  -3   0  11        0.54        1.74      4.04 o 
  -2   0  11      864.00      877.62     19.26 o 
  -1   0  11      265.74      276.31     22.07 o 
   0   0  11       91.39       82.37      7.24 o 
   1   0  11       16.53       22.51      7.45 o 
   2   0  11     1279.22     1262.13     31.57 o 
   3   0  11      367.93      338.35     11.46 o 
   4   0  11      404.24      379.71     14.14 o 
   5   0  11      215.35      230.34     21.11 o 
   6   0  11       54.93       38.49     12.38 o 
   7   0  11       46.70       44.93      6.50 o 
   8   0  11      165.86      157.75     15.31 o 
   9   0  11      266.91      241.87     22.96 o 
  10   0  11      176.55      144.01     10.43 o 
  11   0  11        2.04        4.48      6.28 o 
  12   0  11       15.18        8.36      6.74 o 
  -7   1  11      133.17      165.90     15.14 o 
  -6   1  11        3.57        4.06      8.84 o 
  -5   1  11        1.09        4.75      4.53 o 
  -4   1  11      312.72      352.72     13.54 o 
  -3   1  11        2.94       -0.10      3.92 o 
  -2   1  11       80.95       77.40     11.56 o 
  -1   1  11      412.02      430.43     13.74 o 
   0   1  11       22.69       22.72      4.04 o 
   1   1  11      457.59      434.67     10.83 o 
   2   1  11       63.83       67.53      5.13 o 
   3   1  11       43.62       51.02     10.64 o 
   4   1  11      794.30      767.87     17.65 o 
   5   1  11      266.34      263.83     11.46 o 
   6   1  11      374.52      396.84     13.68 o 
   7   1  11      562.85      522.36     17.45 o 
   8   1  11      254.46      254.23     23.59 o 
   9   1  11       12.69       13.69      5.15 o 
  10   1  11       72.07       77.91      8.61 o 
  11   1  11        0.07        9.47      6.57 o 
  12   1  11        0.21        7.10      7.09 o 
  -7   2  11      152.64      144.61     14.06 o 
  -6   2  11      165.34      145.92     13.38 o 
  -5   2  11       52.33       58.07      7.40 o 
  -4   2  11       13.55        8.37      4.88 o 
  -3   2  11       95.74       94.40      8.12 o 
  -2   2  11      187.58      200.02     10.50 o 
  -1   2  11      297.69      290.61     10.44 o 
   0   2  11      149.75      162.95      7.44 o 
   1   2  11      325.26      327.28      9.05 o 
   2   2  11      684.36      699.50     27.72 o 
   3   2  11     1228.13     1132.82     21.26 o 
   4   2  11       68.07       60.30      6.68 o 
   5   2  11        3.86       -0.16      4.29 o 
   6   2  11      244.65      257.82     15.41 o 
   7   2  11      366.80      390.47     27.30 o 
   8   2  11      685.13      680.40     18.10 o 
   9   2  11      109.27      118.18      9.72 o 
  10   2  11        0.08       -2.39      4.50 o 
  11   2  11      122.33      131.98     13.41 o 
  12   2  11        9.06        9.23      7.29 o 
  -7   3  11      160.80      183.70     34.61 o 
  -6   3  11      344.07      346.54     17.34 o 
  -5   3  11      273.29      296.51     12.93 o 
  -4   3  11       80.75       79.45      7.92 o 
  -3   3  11      422.01      400.69     11.04 o 
  -2   3  11       27.87       30.67      4.70 o 
  -1   3  11       29.26       30.02      4.53 o 
   0   3  11      106.76      109.07     12.03 o 
   1   3  11       82.40       74.04     12.82 o 
   2   3  11      145.87      132.29     18.15 o 
   3   3  11      318.84      307.00     11.87 o 
   4   3  11       24.31       24.67      5.57 o 
   5   3  11     1183.52     1151.72     22.51 o 
   6   3  11       20.49       20.66      5.46 o 
   7   3  11      120.59      117.39      9.31 o 
   8   3  11      363.18      344.31     35.86 o 
   9   3  11       17.67       24.53      9.23 o 
  10   3  11       15.48        3.37      6.22 o 
  11   3  11      433.98      446.63     39.79 o 
  -7   4  11        3.00        6.98      6.91 o 
  -6   4  11      160.41      171.02     14.24 o 
  -5   4  11      240.72      296.48     12.75 o 
  -4   4  11      252.90      285.92     10.24 o 
  -3   4  11       41.03       49.31      5.78 o 
  -2   4  11        0.40        1.39      3.35 o 
  -1   4  11      394.47      370.57     18.76 o 
   0   4  11        9.78        1.41     10.83 o 
   1   4  11      458.37      493.77     14.31 o 
   2   4  11      120.56      132.15      9.04 o 
   3   4  11        1.68        7.25      5.13 o 
   4   4  11      414.59      410.92     13.76 o 
   5   4  11     1385.28     1322.15     24.35 o 
   6   4  11       38.73       51.93     16.05 o 
   7   4  11        2.15        1.90      4.60 o 
   8   4  11       15.74       15.40      8.44 o 
   9   4  11        0.18       -1.17      6.04 o 
  10   4  11        7.45        3.46      4.97 o 
  11   4  11      125.24       96.89     19.24 o 
  -7   5  11      196.68      246.13     17.46 o 
  -6   5  11        5.42        7.46      5.09 o 
  -5   5  11       44.69       54.19      6.30 o 
  -4   5  11      278.25      271.28     10.48 o 
  -3   5  11        5.51       12.03      5.66 o 
  -2   5  11        1.55       -3.21      3.29 o 
  -1   5  11      294.84      364.61     15.44 o 
   0   5  11       28.13       48.59     13.53 o 
   1   5  11       82.42       82.94     14.93 o 
   2   5  11      357.07      343.20     12.36 o 
   3   5  11      382.67      371.41     12.90 o 
   4   5  11       35.06       35.37      6.18 o 
   5   5  11       93.26       95.23      8.29 o 
   6   5  11        9.71       10.36      5.12 o 
   7   5  11      500.86      490.90     23.03 o 
   8   5  11      179.82      194.37     10.32 o 
   9   5  11       88.78       94.17      9.25 o 
  10   5  11       28.07       47.73      7.41 o 
  11   5  11       58.88       50.98      9.63 o 
  -6   6  11        0.67        0.90      5.02 o 
  -5   6  11      112.31      143.01      9.13 o 
  -4   6  11      225.09      241.23     10.88 o 
  -3   6  11        3.23       -1.87      4.48 o 
  -2   6  11       90.65       87.17     11.20 o 
  -1   6  11        0.11        0.37      4.03 o 
   0   6  11       13.20       14.40      5.36 o 
   1   6  11      130.46      138.70      9.40 o 
   2   6  11       79.18       90.37      7.95 o 
   3   6  11     1010.68     1043.40     21.69 o 
   4   6  11      191.96      176.07     10.72 o 
   5   6  11      260.91      278.41     12.63 o 
   6   6  11        1.01       -1.67      4.23 o 
   7   6  11       41.56       36.72      6.64 o 
   8   6  11       60.39       64.54      7.86 o 
   9   6  11       44.98       43.74      7.29 o 
  10   6  11      210.13      232.11     14.51 o 
  -6   7  11       22.31       20.57      7.73 o 
  -5   7  11      433.23      476.75     23.23 o 
  -4   7  11      185.47      169.28     11.21 o 
  -3   7  11      161.90      196.20      9.68 o 
  -2   7  11        5.86       -1.03      4.29 o 
  -1   7  11        4.36        2.55      4.29 o 
   0   7  11       11.16       16.82      4.98 o 
   1   7  11       72.29       60.12      7.37 o 
   2   7  11        7.18        4.98      6.42 o 
   3   7  11      455.68      455.63     14.53 o 
   4   7  11      149.18      160.45     10.51 o 
   5   7  11      331.35      312.92     13.17 o 
   6   7  11      253.00      273.98     12.34 o 
   7   7  11       76.79       77.89      8.51 o 
   8   7  11      266.00      256.28     13.98 o 
   9   7  11        0.73       -5.80      3.96 o 
  10   7  11       39.39       45.89      7.84 o 
  -5   8  11       83.29       90.44     15.88 o 
  -4   8  11      113.14      102.63     13.76 o 
  -3   8  11      305.85      368.23     17.87 o 
  -2   8  11       17.05       12.55     10.18 o 
  -1   8  11        4.26       10.33      6.35 o 
   0   8  11       27.58       38.58      6.06 o 
   1   8  11       94.39      110.75      8.90 o 
   2   8  11      200.68      191.20     15.75 o 
   3   8  11       18.49       21.87      5.47 o 
   4   8  11        1.62       -1.37      4.33 o 
   5   8  11       68.50       76.28      8.16 o 
   6   8  11        0.26       -9.57      6.38 o 
   7   8  11       11.27       14.57      7.41 o 
   8   8  11      142.24      181.13     12.29 o 
   9   8  11       29.99       35.43      6.81 o 
  -5   9  11      174.36      214.70     13.55 o 
  -4   9  11      328.00      351.36     30.30 o 
  -3   9  11        0.21        1.09     10.51 o 
  -2   9  11      138.67      100.97     24.83 o 
  -1   9  11      101.10      108.39     12.15 o 
   0   9  11        3.93       10.02      8.10 o 
   1   9  11        9.22        1.73      5.84 o 
   2   9  11      760.63      792.25     25.46 o 
   3   9  11       28.44       49.66      7.94 o 
   4   9  11      160.81      154.05     10.59 o 
   5   9  11      202.83      204.94     12.38 o 
   6   9  11       38.50       34.12      6.48 o 
   7   9  11      176.90      166.26     23.51 o 
   8   9  11       20.83       21.89      7.00 o 
   9   9  11        7.21       -0.21      5.33 o 
  -4  10  11      184.63      193.64     16.35 o 
  -3  10  11       82.27       77.66     11.37 o 
  -2  10  11      187.02      196.83     17.61 o 
  -1  10  11       27.38       12.98     13.15 o 
   0  10  11      114.42      118.41     12.58 o 
   1  10  11       12.79       15.01      7.14 o 
   2  10  11      198.02      205.37     32.87 o 
   3  10  11       78.76       74.08     10.82 o 
   4  10  11      147.85      158.55     14.50 o 
   5  10  11      103.97      108.03     12.58 o 
   6  10  11       52.31       49.39      9.21 o 
   7  10  11        0.04       -0.17      5.18 o 
  -2  11  11       88.77      113.73     13.07 o 
  -1  11  11       13.79        5.63      6.73 o 
   0  11  11      320.70      337.58     24.93 o 
   1  11  11       89.14       80.26     11.40 o 
   2  11  11       22.01       20.85      7.82 o 
   3  11  11       30.51       25.43      8.08 o 
   4  11  11        6.13        6.00      6.95 o 
   5  11  11        0.08       -2.65      7.35 o 
   6  11  11       40.30       41.15      9.37 o 
   0  12  11      188.70      193.98     24.32 o 
   1  12  11       15.33       16.98      7.81 o 
   2  12  11       11.53       12.29      7.69 o 
   3  12  11       57.89       55.33     10.06 o 
   4  12  11       10.25       10.35      7.10 o 
   0  -8  12       40.98       35.06      6.90 o 
   1  -8  12        1.80        8.42      4.95 o 
   2  -8  12        0.12       -4.33      4.34 o 
   3  -8  12      228.58      251.59     18.06 o 
   4  -8  12        0.10       -0.31      5.15 o 
   5  -8  12      122.06      140.99     10.91 o 
  -2  -7  12       11.18        8.61      5.58 o 
  -1  -7  12      234.36      243.69     24.15 o 
   0  -7  12      309.04      301.55     35.43 o 
   1  -7  12      288.86      304.83     13.80 o 
   2  -7  12        0.01        3.34      7.97 o 
   3  -7  12       25.92       23.73      5.81 o 
   4  -7  12       86.75       94.38      9.11 o 
   5  -7  12        2.66        8.05      5.18 o 
   6  -7  12       25.87       21.73      8.32 o 
   7  -7  12      217.13      205.86     12.89 o 
  -3  -6  12        0.04       -6.19      4.12 o 
  -2  -6  12      336.66      321.46     13.87 o 
  -1  -6  12        7.06        7.88      5.34 o 
   0  -6  12        0.10       -4.92      3.28 o 
   1  -6  12      421.66      415.72     14.94 o 
   2  -6  12       34.97       35.16     10.47 o 
   3  -6  12       41.67       39.29      6.58 o 
   4  -6  12      456.00      467.35     15.61 o 
   5  -6  12      118.47      109.57     14.97 o 
   6  -6  12       23.79       25.18      6.40 o 
   7  -6  12       34.48       41.57      8.98 o 
   8  -6  12       26.07       25.37      7.97 o 
  -4  -5  12        0.00        0.91      4.96 o 
  -3  -5  12        0.40        0.52      5.24 o 
  -2  -5  12      138.83      153.71     16.47 o 
  -1  -5  12      154.62      155.62     12.77 o 
   0  -5  12      525.61      509.90     22.56 o 
   1  -5  12      106.60      109.82      9.33 o 
   2  -5  12      150.56      166.43     10.79 o 
   3  -5  12      101.74       99.17      8.78 o 
   4  -5  12      320.43      330.88     12.82 o 
   5  -5  12       52.26       54.11      7.07 o 
   6  -5  12      356.33      395.27     18.58 o 
   7  -5  12       39.43       34.16      8.09 o 
   8  -5  12      172.64      210.55     18.95 o 
   9  -5  12       15.37       28.55      7.89 o 
  -5  -4  12       87.56       86.49      9.25 o 
  -4  -4  12       12.25       13.58      5.71 o 
  -3  -4  12        0.03       -1.79     10.64 o 
  -2  -4  12      331.57      330.92     25.63 o 
  -1  -4  12      403.65      390.74     34.09 o 
   0  -4  12      361.97      372.24     13.73 o 
   1  -4  12       22.76       22.43      4.65 o 
   2  -4  12     1144.17     1086.62     36.25 o 
   3  -4  12       71.61       74.03      7.60 o 
   4  -4  12        3.67        4.67      4.74 o 
   5  -4  12      129.23      134.06     12.63 o 
   6  -4  12      450.64      455.38     19.13 o 
   7  -4  12        0.71       -0.32      5.77 o 
   8  -4  12      574.82      590.75     22.04 o 
   9  -4  12       24.25       26.93      7.93 o 
  10  -4  12      108.97      130.89     15.45 o 
  -5  -3  12        5.30        7.25      5.31 o 
  -4  -3  12      101.56       99.91     11.93 o 
  -3  -3  12       51.66       56.70      7.95 o 
  -2  -3  12      226.70      255.19     36.53 o 
  -1  -3  12      423.65      431.98     59.16 o 
   0  -3  12       41.46       38.94      6.33 o 
   1  -3  12      238.01      233.94     33.57 o 
   2  -3  12      447.25      445.65     14.29 o 
   3  -3  12       14.40        5.28      4.20 o 
   4  -3  12       30.63       32.59      7.70 o 
   5  -3  12       57.74       73.89     13.77 o 
   6  -3  12       52.79       53.46     10.50 o 
   7  -3  12       51.29       72.24     10.04 o 
   8  -3  12       63.89       53.14      7.43 o 
   9  -3  12       15.68       10.20      5.48 o 
  10  -3  12      358.80      389.41     24.52 o 
  -6  -2  12        0.61        1.84      5.96 o 
  -5  -2  12        0.86       -0.09      4.94 o 
  -4  -2  12      111.60      124.46     18.01 o 
  -3  -2  12        7.77        7.10      4.94 o 
  -2  -2  12       46.12       35.10     10.71 o 
  -1  -2  12       12.38        5.75      4.59 o 
   0  -2  12      119.57      132.97      9.56 o 
   1  -2  12      333.86      308.39     34.49 o 
   2  -2  12       21.47       25.30     13.56 o 
   3  -2  12       53.30       50.68      8.83 o 
   4  -2  12      869.38      821.71     24.54 o 
   5  -2  12       35.33       40.24      8.17 o 
   6  -2  12      129.91      135.49     12.51 o 
   7  -2  12      450.71      453.67     32.29 o 
   8  -2  12      220.44      223.80     12.52 o 
   9  -2  12        0.96        1.76      4.76 o 
  10  -2  12      251.45      234.36     35.31 o 
  11  -2  12        2.10        2.22      6.41 o 
  -6  -1  12        0.25       -3.43      7.26 o 
  -5  -1  12       10.78       12.54      5.49 o 
  -4  -1  12        2.45       -2.91      4.40 o 
  -3  -1  12        6.10        6.92     12.65 o 
  -2  -1  12      231.98      233.09     22.44 o 
  -1  -1  12       28.62       38.25      5.90 o 
   0  -1  12       26.67       22.02      5.29 o 
   1  -1  12      398.75      388.97     13.20 o 
   2  -1  12      760.56      748.97     27.57 o 
   3  -1  12      247.25      255.08     19.66 o 
   4  -1  12       10.10        4.59      5.61 o 
   5  -1  12       31.93       25.27      7.37 o 
   6  -1  12      176.98      187.96     30.02 o 
   7  -1  12      711.05      743.52     31.12 o 
   8  -1  12     1036.48     1053.18     23.08 o 
   9  -1  12      285.16      285.39     13.95 o 
  10  -1  12       17.65       23.22      5.76 o 
  11  -1  12       64.85       56.60      9.87 o 
  -6   0  12      160.06      180.82     15.30 o 
  -5   0  12       21.45       21.45      5.99 o 
  -4   0  12      139.21      144.80     10.62 o 
  -3   0  12       79.64       84.59      8.46 o 
  -2   0  12      201.87      203.01     14.46 o 
  -1   0  12       25.48       36.45      5.92 o 
   0   0  12       89.84      102.82      9.22 o 
   1   0  12      315.99      315.87     12.29 o 
   2   0  12       15.67       12.65     10.37 o 
   3   0  12        0.13       -9.04      6.03 o 
   4   0  12      187.80      181.48     10.30 o 
   5   0  12      642.30      649.37     16.70 o 
   6   0  12       19.99       21.64      5.50 o 
   7   0  12      159.04      158.83     11.78 o 
   8   0  12      336.39      389.97     28.45 o 
   9   0  12      184.34      163.49     11.32 o 
  10   0  12      106.05       95.17      9.24 o 
  11   0  12      164.88      156.74     18.26 o 
  -6   1  12       23.62       17.58      7.67 o 
  -5   1  12       57.72       72.11      8.44 o 
  -4   1  12      573.38      604.19     17.52 o 
  -3   1  12       55.21       49.35      6.86 o 
  -2   1  12        2.48        5.05      4.58 o 
  -1   1  12      407.89      415.45     13.68 o 
   0   1  12       18.59       25.08      5.14 o 
   1   1  12      292.53      289.96     15.42 o 
   2   1  12       28.65       34.16      5.67 o 
   3   1  12      177.55      181.22      9.97 o 
   4   1  12      164.69      173.14      8.48 o 
   5   1  12      695.26      730.92     17.89 o 
   6   1  12        8.85        3.49      4.43 o 
   7   1  12      214.78      228.69     18.96 o 
   8   1  12      145.81      133.73     10.24 o 
   9   1  12        9.36       10.82      5.46 o 
  10   1  12       18.89       11.63      5.62 o 
  11   1  12       24.36       17.73      7.45 o 
  -6   2  12      143.83      127.96     13.48 o 
  -5   2  12       28.90       32.59      6.43 o 
  -4   2  12      338.44      368.57     14.26 o 
  -3   2  12       48.85       49.55      6.91 o 
  -2   2  12       64.07       78.53      7.81 o 
  -1   2  12      978.45     1015.88     39.30 o 
   0   2  12       88.92       97.68     10.45 o 
   1   2  12       20.99       26.93      5.16 o 
   2   2  12      439.33      432.70     13.54 o 
   3   2  12      128.07      112.45      8.54 o 
   4   2  12      311.53      327.88     24.66 o 
   5   2  12        9.93        6.36      6.61 o 
   6   2  12        2.31       -2.91      3.91 o 
   7   2  12      550.73      544.07     16.38 o 
   8   2  12      117.24      116.90     11.24 o 
   9   2  12       73.17       75.45     17.13 o 
  10   2  12       26.64       30.12      6.78 o 
  11   2  12       38.08       24.06     10.07 o 
  -6   3  12      141.39      143.94     14.01 o 
  -5   3  12      119.68      122.55     33.95 o 
  -4   3  12       75.61       72.59      8.26 o 
  -3   3  12       16.31       13.95      7.14 o 
  -2   3  12       39.91       36.14      6.04 o 
  -1   3  12      161.03      195.78      8.99 o 
   0   3  12       24.33       29.67      5.40 o 
   1   3  12       75.03       90.71      7.84 o 
   2   3  12       98.44       93.45      8.05 o 
   3   3  12       46.18       43.07      6.38 o 
   4   3  12       18.09       24.48      5.39 o 
   5   3  12      159.07      137.35     19.44 o 
   6   3  12       78.45       72.37      7.73 o 
   7   3  12      105.46      104.85      9.29 o 
   8   3  12        9.82        3.26      5.16 o 
   9   3  12       39.16       42.78      7.00 o 
  10   3  12      164.54      162.02     22.04 o 
  11   3  12      282.52      327.38     30.95 o 
  -6   4  12       18.14       26.78     10.42 o 
  -5   4  12       35.24       54.87     11.89 o 
  -4   4  12       28.39       31.70      6.59 o 
  -3   4  12       74.46      104.77     15.24 o 
  -2   4  12       60.56       60.47      8.56 o 
  -1   4  12      181.91      160.23     10.12 o 
   0   4  12       16.42       10.45      6.29 o 
   1   4  12       80.78      101.49      8.36 o 
   2   4  12       40.44       31.38      5.70 o 
   3   4  12       27.65       43.15     10.41 o 
   4   4  12      318.53      320.45     12.27 o 
   5   4  12       54.47       49.89      7.67 o 
   6   4  12       21.62       21.15      5.75 o 
   7   4  12        6.38        5.45     10.62 o 
   8   4  12       90.36       93.22      9.87 o 
   9   4  12        7.48        0.81      4.70 o 
  10   4  12       79.41       81.71     10.36 o 
  11   4  12       63.59       64.09     11.48 o 
  -6   5  12       12.68       24.46      7.76 o 
  -5   5  12        0.54        1.24      5.23 o 
  -4   5  12       23.26       19.42      4.83 o 
  -3   5  12      170.45      199.03     13.32 o 
  -2   5  12       16.98       11.34      7.09 o 
  -1   5  12       19.15       36.15      6.01 o 
   0   5  12        0.59        2.94      4.18 o 
   1   5  12       25.08       24.35      5.38 o 
   2   5  12       59.60       63.92      7.07 o 
   3   5  12        5.15        3.81      4.22 o 
   4   5  12       99.57       87.80      8.32 o 
   5   5  12       60.90       75.34      8.16 o 
   6   5  12        3.06       -1.52      4.29 o 
   7   5  12       35.34       34.67      6.45 o 
   8   5  12      178.04      202.66     17.68 o 
   9   5  12       30.00       26.67      6.44 o 
  10   5  12       21.68       31.94      6.72 o 
  -5   6  12       55.30       76.76     12.62 o 
  -4   6  12       10.80       17.78      9.25 o 
  -3   6  12        2.38       -3.38      4.99 o 
  -2   6  12       16.05       20.88      7.05 o 
  -1   6  12      231.04      244.72     18.82 o 
   0   6  12        9.73       16.33      6.82 o 
   1   6  12        1.67        3.55      4.40 o 
   2   6  12      207.24      218.26     17.58 o 
   3   6  12      421.71      439.48     14.54 o 
   4   6  12      111.18       97.21     15.81 o 
   5   6  12      334.35      362.42     15.67 o 
   6   6  12       24.58       22.38     10.49 o 
   7   6  12        0.00        0.19      4.43 o 
   8   6  12      279.48      286.22     20.86 o 
   9   6  12       25.93       23.03      6.53 o 
  10   6  12      156.84      161.83     12.16 o 
  -5   7  12        4.10        7.10      5.54 o 
  -4   7  12      141.09      172.66     14.56 o 
  -3   7  12       58.53       54.62      7.40 o 
  -2   7  12        7.76       -4.29      4.51 o 
  -1   7  12       37.42       23.19      5.64 o 
   0   7  12      119.88      106.65     13.69 o 
   1   7  12       46.24       27.82      6.09 o 
   2   7  12       34.45       32.60      6.16 o 
   3   7  12      623.66      622.53     29.09 o 
   4   7  12      484.65      504.32     20.83 o 
   5   7  12      143.04      127.08     10.28 o 
   6   7  12      492.29      526.67     26.74 o 
   7   7  12        9.92        2.79      5.77 o 
   8   7  12       47.51       29.47      6.88 o 
   9   7  12        2.86        1.17      4.49 o 
  -4   8  12      204.54      168.70     23.67 o 
  -3   8  12       24.87       23.81      8.12 o 
  -2   8  12       51.46       52.06      9.11 o 
  -1   8  12        0.00       -1.01      5.84 o 
   0   8  12      216.69      204.73     12.03 o 
   1   8  12       24.27       30.06      5.95 o 
   2   8  12        4.27        0.81      4.69 o 
   3   8  12       18.38       17.91      5.42 o 
   4   8  12       17.93        9.67      5.22 o 
   5   8  12       31.18       37.81      6.70 o 
   6   8  12       38.74       32.01      6.84 o 
   7   8  12      162.75      156.04     40.76 o 
   8   8  12        3.47        0.20      7.71 o 
   9   8  12       10.75       13.06      8.43 o 
  -3   9  12       44.82       43.59      9.48 o 
  -2   9  12       98.07       91.72     18.45 o 
  -1   9  12        6.24       -1.06      6.12 o 
   0   9  12       73.72       77.33     13.24 o 
   1   9  12       15.25       13.12      7.28 o 
   2   9  12      204.01      216.18     16.79 o 
   3   9  12        4.43        6.80      4.94 o 
   4   9  12       51.03       39.84     15.19 o 
   5   9  12       80.24       87.51      9.14 o 
   6   9  12        0.76       -0.80      4.73 o 
   7   9  12       32.58       30.73      6.61 o 
   8   9  12       20.10       10.84      6.30 o 
  -2  10  12       92.53       69.86     11.02 o 
  -1  10  12       77.24       95.31     12.00 o 
   0  10  12       13.65        5.70      9.57 o 
   1  10  12        0.08       -2.24      6.01 o 
   2  10  12       79.81       98.36     20.79 o 
   3  10  12       10.68        2.51      6.46 o 
   4  10  12       40.02       33.99      8.68 o 
   5  10  12       16.58        7.65      8.03 o 
   6  10  12       14.99       10.87      7.57 o 
   0  11  12       39.42       48.18      9.71 o 
   1  11  12       15.54       11.16      7.80 o 
   2  11  12        2.98        4.32      6.65 o 
   3  11  12        6.53        3.41      7.36 o 
   4  11  12        0.11        2.50      8.09 o 
   1  -7  13       48.75       50.04      8.96 o 
   2  -7  13       96.92       84.45     10.35 o 
   3  -7  13       18.94        5.59      5.01 o 
   4  -7  13        8.13        6.25      5.37 o 
   5  -7  13       34.90       25.18      6.62 o 
  -1  -6  13        3.75        5.13      5.39 o 
   0  -6  13        4.12        7.25      4.98 o 
   1  -6  13       22.80       19.82      9.15 o 
   2  -6  13       66.67       59.66      7.77 o 
   3  -6  13        1.58        0.41      4.69 o 
   4  -6  13      101.94      115.76     21.03 o 
   5  -6  13        2.08        6.09      6.64 o 
   6  -6  13        0.07       -7.69      5.13 o 
   7  -6  13       69.00       82.45     11.28 o 
  -2  -5  13        0.05        2.63      4.89 o 
  -1  -5  13       73.63       79.67     15.70 o 
   0  -5  13      123.86      130.18     10.64 o 
   1  -5  13        9.85        4.22      7.77 o 
   2  -5  13        0.00       -2.02      4.16 o 
   3  -5  13        5.49        0.70      4.43 o 
   4  -5  13      258.01      259.33     17.57 o 
   5  -5  13       12.94       16.73      7.49 o 
   6  -5  13       13.66        4.60      6.46 o 
   7  -5  13       40.75       37.73     20.40 o 
   8  -5  13       78.56       66.53     12.70 o 
  -3  -4  13       28.31       34.49      6.81 o 
  -2  -4  13       73.40       76.81      9.62 o 
  -1  -4  13       26.44       17.93      5.60 o 
   0  -4  13       86.65       74.11     16.14 o 
   1  -4  13      104.80       95.18     14.17 o 
   2  -4  13       54.01       47.40      6.77 o 
   3  -4  13        0.48       -2.89      4.65 o 
   4  -4  13      157.95      182.79     15.08 o 
   5  -4  13        6.52       11.21      9.54 o 
   6  -4  13       46.93       39.25      8.42 o 
   7  -4  13       72.29       71.67     26.57 o 
   8  -4  13      364.17      421.18     28.99 o 
   9  -4  13       21.59       17.84      7.93 o 
  -4  -3  13        1.97        0.47      5.02 o 
  -3  -3  13       67.99       81.31     15.76 o 
  -2  -3  13        5.36        7.46      5.67 o 
  -1  -3  13       15.50       18.22      5.73 o 
   0  -3  13        3.03       -2.79      6.19 o 
   1  -3  13      119.18      125.23      9.75 o 
   2  -3  13       47.22       39.35      6.52 o 
   3  -3  13        0.04       -0.66      5.96 o 
   4  -3  13      211.01      214.54     15.71 o 
   5  -3  13        0.37        3.73      5.86 o 
   6  -3  13        6.95       -0.48      6.30 o 
   7  -3  13      126.20      151.15     14.14 o 
   8  -3  13        0.80        3.23      7.64 o 
   9  -3  13       38.50       32.89      8.66 o 
  -4  -2  13       45.05       67.77      8.44 o 
  -3  -2  13      114.95      127.05     10.55 o 
  -2  -2  13      172.29      143.02     43.41 o 
  -1  -2  13       88.77       88.89     10.68 o 
   0  -2  13        6.28        9.12      4.93 o 
   1  -2  13      274.90      282.15     12.16 o 
   2  -2  13      313.75      317.74     16.94 o 
   3  -2  13      156.99      148.12     13.16 o 
   4  -2  13        5.08        5.45      5.72 o 
   5  -2  13      175.05      162.34     13.73 o 
   6  -2  13       25.80       17.41     13.89 o 
   7  -2  13        2.69       -7.20      5.82 o 
   8  -2  13        2.61       -3.24      9.07 o 
   9  -2  13       30.29       23.26      6.31 o 
  10  -2  13       54.98       49.11      7.95 o 
  -5  -1  13      116.66      139.96     14.02 o 
  -4  -1  13       57.83       42.70      7.38 o 
  -3  -1  13        0.00        4.10      5.16 o 
  -2  -1  13       97.58       96.57      9.11 o 
  -1  -1  13      187.26      177.01     11.37 o 
   0  -1  13      441.98      442.55     14.60 o 
   1  -1  13        0.98       -2.95      8.71 o 
   2  -1  13      111.65      111.15     11.64 o 
   3  -1  13        7.88        6.34      6.17 o 
   4  -1  13        8.97       -4.89      6.58 o 
   5  -1  13       32.89       42.96      8.64 o 
   6  -1  13        0.19        9.56      6.71 o 
   7  -1  13      285.02      316.65     17.92 o 
   8  -1  13        0.28        2.05      5.09 o 
   9  -1  13       28.11       22.97      6.61 o 
  10  -1  13       38.40       35.00      7.09 o 
  -5   0  13        7.22        0.46      6.07 o 
  -4   0  13       16.26        8.91      8.30 o 
  -3   0  13       71.47       53.27      7.36 o 
  -2   0  13        3.85       -0.16      4.61 o 
  -1   0  13      173.11      184.78     11.28 o 
   0   0  13      113.81      112.39     11.13 o 
   1   0  13      288.69      305.63     16.32 o 
   2   0  13        1.31        2.11      5.68 o 
   3   0  13       26.22       20.50      9.01 o 
   4   0  13       17.64       11.65     11.98 o 
   5   0  13       44.67       37.90     10.65 o 
   6   0  13      191.57      200.78     11.85 o 
   7   0  13      279.54      297.39     12.86 o 
   8   0  13        1.52        5.77      5.21 o 
   9   0  13       57.57       59.82      8.11 o 
  10   0  13      107.72      117.25     10.47 o 
  -5   1  13       14.70        6.78      6.50 o 
  -4   1  13        5.17       11.34      5.59 o 
  -3   1  13       26.03       33.53     14.32 o 
  -2   1  13      100.53      102.31     13.01 o 
  -1   1  13       44.11       43.40      6.63 o 
   0   1  13       74.53       67.27     12.44 o 
   1   1  13      197.92      209.04     15.30 o 
   2   1  13       12.11        9.46      6.62 o 
   3   1  13      148.98      127.11     12.49 o 
   4   1  13      264.30      243.96     15.14 o 
   5   1  13      100.58      108.02      9.00 o 
   6   1  13      181.19      191.98     11.66 o 
   7   1  13        5.01        0.03      5.04 o 
   8   1  13        0.28       -1.96      6.12 o 
   9   1  13       70.60       69.83     11.73 o 
  10   1  13       62.10       45.07     12.79 o 
  -5   2  13       13.55       13.75      7.21 o 
  -4   2  13        0.60       -3.01      4.81 o 
  -3   2  13      147.27      159.27     10.97 o 
  -2   2  13      123.85      114.09     15.81 o 
  -1   2  13       74.60       86.82     13.32 o 
   0   2  13       58.47       59.79      9.62 o 
   1   2  13        0.38        0.97      5.35 o 
   2   2  13       15.50       17.78      6.57 o 
   3   2  13      104.17      101.15      9.89 o 
   4   2  13      231.75      263.12     12.43 o 
   5   2  13        1.18       -3.67      3.42 o 
   6   2  13       30.82       12.59      7.18 o 
   7   2  13       10.43       14.63      5.31 o 
   8   2  13        1.82        8.48      5.33 o 
   9   2  13       29.07       36.76     17.24 o 
  10   2  13        1.45       -4.08      4.89 o 
  -5   3  13       55.96       35.50      8.72 o 
  -4   3  13       34.06       37.50      6.97 o 
  -3   3  13       99.25      113.24     10.27 o 
  -2   3  13      123.34      121.36     12.30 o 
  -1   3  13       99.08      129.13     12.70 o 
   0   3  13       20.70       23.18     13.55 o 
   1   3  13       28.47       22.85      5.29 o 
   2   3  13        0.10       -3.47      7.16 o 
   3   3  13      140.94      128.31      9.49 o 
   4   3  13      100.22      109.13      9.07 o 
   5   3  13        3.08        3.11      5.87 o 
   6   3  13       29.09       25.70      5.31 o 
   7   3  13        3.79        1.27      4.94 o 
   8   3  13        0.22       -1.60      4.61 o 
   9   3  13       21.36       24.96      6.49 o 
  10   3  13       22.17       12.75      6.14 o 
  -5   4  13      108.85      108.45     12.50 o 
  -4   4  13        0.62        3.55      5.22 o 
  -3   4  13      107.29       84.70     11.21 o 
  -2   4  13      124.81      118.48     12.23 o 
  -1   4  13      126.39      132.93     13.09 o 
   0   4  13        5.68        3.13      4.54 o 
   1   4  13      172.96      144.99      9.85 o 
   2   4  13       21.86       33.84     17.18 o 
   3   4  13       77.34       79.59     12.48 o 
   4   4  13       44.37       47.55      7.53 o 
   5   4  13        2.95        8.73      4.86 o 
   6   4  13       73.39       73.36      8.44 o 
   7   4  13        1.15       -1.27      8.69 o 
   8   4  13       48.05       41.94      7.65 o 
   9   4  13        5.87       -5.80      5.99 o 
  10   4  13       21.88       20.61     16.63 o 
  -5   5  13      434.14      458.13     27.85 o 
  -4   5  13       49.23       43.13      9.20 o 
  -3   5  13        0.33       -0.77      6.42 o 
  -2   5  13        2.11        2.20      5.14 o 
  -1   5  13       17.53        9.55      5.04 o 
   0   5  13        4.89       -0.76      4.90 o 
   1   5  13      141.50      147.95     10.35 o 
   2   5  13       13.65       17.20      5.31 o 
   3   5  13      252.74      253.81     12.43 o 
   4   5  13       10.78       11.10      5.14 o 
   5   5  13       96.19       90.29      8.95 o 
   6   5  13        3.59       -5.07      4.76 o 
   7   5  13       19.00       12.07      5.65 o 
   8   5  13       85.10       91.10     24.34 o 
   9   5  13       31.17       27.68      8.14 o 
  -4   6  13       89.44       98.01     12.08 o 
  -3   6  13      101.72       94.20      9.20 o 
  -2   6  13        4.51       -4.58      4.50 o 
  -1   6  13        5.29        4.52      4.83 o 
   0   6  13       48.82       39.53      7.93 o 
   1   6  13       18.25       16.04      5.35 o 
   2   6  13       59.59       58.91     12.14 o 
   3   6  13      534.52      504.34     16.30 o 
   4   6  13       18.46       28.39      6.31 o 
   5   6  13        2.00        1.16      4.81 o 
   6   6  13        4.28       -1.41      8.51 o 
   7   6  13        0.08       -0.77      4.91 o 
   8   6  13      111.20       94.46      9.70 o 
   9   6  13       20.82       25.81      7.42 o 
  -4   7  13       73.81       64.30     10.46 o 
  -3   7  13       31.98       23.71      8.05 o 
  -2   7  13       12.70        7.40      5.56 o 
  -1   7  13      120.62      134.04     10.16 o 
   0   7  13        6.32       15.09      5.52 o 
   1   7  13      110.00      129.38     10.28 o 
   2   7  13        2.13       -4.05      4.51 o 
   3   7  13       22.61       26.09      6.18 o 
   4   7  13        0.38        4.67     10.76 o 
   5   7  13      106.93       99.44      9.44 o 
   6   7  13      141.09      156.96     11.62 o 
   7   7  13        9.33       15.48      7.24 o 
   8   7  13       41.09       20.97      6.52 o 
  -3   8  13        8.37       -4.89      7.97 o 
  -2   8  13       27.63       18.32      8.38 o 
  -1   8  13       19.48        9.84     14.10 o 
   0   8  13       52.78       51.35      7.41 o 
   1   8  13      291.10      302.99     13.82 o 
   2   8  13       11.89       17.37      5.98 o 
   3   8  13       28.42       28.13      6.44 o 
   4   8  13       34.03       32.68      6.75 o 
   5   8  13      101.43      102.92      9.85 o 
   6   8  13        9.38       19.92      6.13 o 
   7   8  13       40.70       34.53      7.27 o 
   8   8  13        0.94        0.66      7.41 o 
  -2   9  13      238.71      246.64     18.05 o 
  -1   9  13       51.08       35.58      8.96 o 
   0   9  13        0.01       -2.89      5.79 o 
   1   9  13      187.26      169.28     30.95 o 
   2   9  13       11.59        8.87      6.83 o 
   3   9  13        7.63        4.43      5.36 o 
   4   9  13       94.39       94.97     10.84 o 
   5   9  13      140.02      144.91     18.56 o 
   6   9  13       37.96       48.61      7.97 o 
   0  10  13      156.09      146.36     31.30 o 
   1  10  13        4.96        4.29      6.87 o 
   2  10  13       31.33       26.13      8.72 o 
   3  10  13       10.62       13.52      7.49 o 
   4  10  13        6.07        0.69      6.73 o 
   5  10  13       22.02       25.61     16.52 o 
   3  -6  14       35.45       25.73      8.51 o 
   0  -5  14       94.05      112.23      8.69 o 
   1  -5  14      166.32      153.67     11.19 o 
   2  -5  14       41.51       43.09      7.06 o 
   3  -5  14       15.76       15.73      7.43 o 
   4  -5  14       47.89       45.38      9.53 o 
   5  -5  14        4.35        7.56     19.07 o 
   6  -5  14        7.48       -1.64      6.35 o 
  -1  -4  14        6.72       19.23     10.02 o 
   0  -4  14      175.81      159.76     11.65 o 
   1  -4  14       22.12       16.54      9.58 o 
   2  -4  14       53.18       51.82      9.58 o 
   3  -4  14       93.20       98.55     15.35 o 
   4  -4  14        5.47       -2.66      6.25 o 
   5  -4  14        0.01       -1.33      6.26 o 
   6  -4  14        0.26       -0.61      6.40 o 
   7  -4  14       48.29       46.34     19.18 o 
  -2  -3  14        5.83        3.22      4.91 o 
  -1  -3  14        5.55       14.99      5.74 o 
   0  -3  14       45.30       42.92     13.87 o 
   1  -3  14       52.53       60.76      9.69 o 
   2  -3  14       13.02        2.74      6.19 o 
   3  -3  14      107.42      116.09     23.80 o 
   4  -3  14      115.14       83.02     11.20 o 
   5  -3  14       40.09       22.92      7.94 o 
   6  -3  14      423.21      441.33     19.88 o 
   7  -3  14        6.39        6.44      6.53 o 
   8  -3  14        7.04        5.99      7.36 o 
  -3  -2  14       23.23       11.04      5.75 o 
  -2  -2  14       37.07       32.52      6.92 o 
  -1  -2  14       30.02       25.84      6.05 o 
   0  -2  14       33.22       40.30     13.03 o 
   1  -2  14      174.90      190.37     15.34 o 
   2  -2  14      140.24      126.26     17.74 o 
   3  -2  14        1.55        0.15      6.32 o 
   4  -2  14      243.39      220.39     16.65 o 
   5  -2  14        9.98       23.46     18.83 o 
   6  -2  14      344.65      331.39     17.55 o 
   7  -2  14       38.82       39.56      8.95 o 
   8  -2  14      221.61      269.93     25.70 o 
  -3  -1  14       44.17       49.39      7.66 o 
  -2  -1  14        2.26       -0.33      8.51 o 
  -1  -1  14       43.71       41.71      7.08 o 
   0  -1  14      263.22      278.12     22.46 o 
   1  -1  14       11.48        5.42      6.92 o 
   2  -1  14        1.18       -0.51      6.03 o 
   3  -1  14        0.03        1.81      6.46 o 
   4  -1  14      205.50      233.13     17.06 o 
   5  -1  14        6.61       -0.92      5.74 o 
   6  -1  14       51.31       52.91     11.06 o 
   7  -1  14       14.72        4.54      7.03 o 
   8  -1  14      264.26      260.16     18.30 o 
   9  -1  14       15.28       24.00      8.46 o 
  -3   0  14       61.04       62.09      9.37 o 
  -2   0  14      258.56      266.59     14.53 o 
  -1   0  14       15.01       37.37      8.63 o 
   0   0  14        9.34       19.41      7.45 o 
   1   0  14        7.51        2.39      6.18 o 
   2   0  14      125.60      130.30     12.86 o 
   3   0  14      215.53      197.92     15.56 o 
   4   0  14      289.20      304.74     17.92 o 
   5   0  14      105.61      110.21     12.40 o 
   6   0  14       88.65       58.93      9.82 o 
   7   0  14       10.84        8.22      9.28 o 
   8   0  14      106.82      106.19     15.32 o 
   9   0  14        2.42       -4.43      5.11 o 
  -4   1  14        1.61       -3.27      5.45 o 
  -3   1  14       21.87       26.03      7.73 o 
  -2   1  14      626.65      632.03     24.35 o 
  -1   1  14        9.68       14.08     11.07 o 
   0   1  14      134.87      136.46     13.54 o 
   1   1  14      589.80      611.08     78.58 o 
   2   1  14       10.99       26.07      7.83 o 
   3   1  14       20.78       16.58     16.94 o 
   4   1  14       88.97       78.26     10.88 o 
   5   1  14       67.34       60.31     10.05 o 
   6   1  14      266.63      252.25     18.04 o 
   7   1  14      308.21      315.90     14.17 o 
   8   1  14        6.45        3.20      5.49 o 
   9   1  14      186.99      218.60     16.75 o 
  -4   2  14      113.65      106.91     10.20 o 
  -3   2  14        5.97       10.29      7.67 o 
  -2   2  14      114.06      109.53     12.75 o 
  -1   2  14        4.60        1.32      6.06 o 
   0   2  14      140.75      154.06     14.33 o 
   1   2  14      163.82      181.78     33.93 o 
   2   2  14       88.26      105.39     12.23 o 
   3   2  14      867.17      905.71     27.84 o 
   4   2  14        0.31       -2.66      5.81 o 
   5   2  14        5.74        0.93      4.71 o 
   6   2  14       69.05       73.48     21.36 o 
   7   2  14        1.20       -2.56      4.57 o 
   8   2  14        6.74        4.16      5.26 o 
   9   2  14      300.83      290.94     26.26 o 
  -4   3  14      200.05      194.32     16.50 o 
  -3   3  14      327.40      281.82     24.21 o 
  -2   3  14       18.67       26.73      8.84 o 
  -1   3  14       65.98       62.75     11.23 o 
   0   3  14       53.83       40.80      8.75 o 
   1   3  14       35.52       34.62      8.37 o 
   2   3  14        1.00        5.67      6.07 o 
   3   3  14      658.98      671.58     47.85 o 
   4   3  14      100.22      104.54      9.26 o 
   5   3  14      118.60      136.13     10.55 o 
   6   3  14       24.92       28.15      6.36 o 
   7   3  14      243.41      230.04     13.45 o 
   8   3  14        0.92       -5.18      4.92 o 
   9   3  14       41.86       42.60      7.73 o 
  -3   4  14      128.65      129.51     13.62 o 
  -2   4  14      143.81      172.81     14.98 o 
  -1   4  14      228.27      241.08     29.50 o 
   0   4  14       20.54       24.85      9.78 o 
   1   4  14      284.78      255.31     22.51 o 
   2   4  14       32.62       28.71      6.27 o 
   3   4  14        1.52        1.51      4.72 o 
   4   4  14      165.49      171.67     11.57 o 
   5   4  14       88.36       93.36      9.37 o 
   6   4  14        0.02       -3.21      5.32 o 
   7   4  14      160.64      178.05     12.30 o 
   8   4  14       22.09       18.63      6.04 o 
   9   4  14       36.48       47.43      7.78 o 
  -3   5  14        5.78        1.10      6.55 o 
  -2   5  14      229.20      273.46     17.30 o 
  -1   5  14        2.29       11.20      7.20 o 
   0   5  14        0.47       -2.67      4.48 o 
   1   5  14      430.00      513.03     28.53 o 
   2   5  14       14.95        4.86      5.30 o 
   3   5  14      196.20      199.10     22.71 o 
   4   5  14      134.23      143.99     10.78 o 
   5   5  14       19.35       31.15      6.73 o 
   6   5  14       11.10       16.09      5.90 o 
   7   5  14       35.91       25.42      6.62 o 
   8   5  14       15.76        9.53      6.21 o 
  -3   6  14        4.41       14.33      7.58 o 
  -2   6  14       87.52       85.81     11.62 o 
  -1   6  14      130.48      123.76     18.61 o 
   0   6  14        4.71       -3.57      5.49 o 
   1   6  14      347.31      361.38     20.71 o 
   2   6  14        0.14       -0.03      4.64 o 
   3   6  14      281.72      323.07     14.42 o 
   4   6  14      242.55      217.11     13.28 o 
   5   6  14      120.37      113.76     10.22 o 
   6   6  14        0.61       -2.88      5.12 o 
   7   6  14        0.10        6.68      5.69 o 
   8   6  14        2.56       -0.79      5.30 o 
  -2   7  14       59.14       63.29     11.40 o 
  -1   7  14      147.75      147.66     11.14 o 
   0   7  14       66.43       68.97      8.32 o 
   1   7  14       29.10       22.73      6.47 o 
   2   7  14      171.91      171.33     11.84 o 
   3   7  14      118.96      142.88     17.85 o 
   4   7  14        8.71        2.40      5.42 o 
   5   7  14      212.13      211.15     13.51 o 
   6   7  14      175.55      170.12     12.38 o 
   7   7  14       13.26        9.84      5.84 o 
  -1   8  14        1.17       -4.18      6.27 o 
   0   8  14       26.83       32.11     18.11 o 
   1   8  14      195.85      190.28     12.71 o 
   2   8  14      325.88      348.48     14.79 o 
   3   8  14       24.98       15.32     15.24 o 
   4   8  14      312.11      324.04     15.20 o 
   5   8  14       12.37       14.68      6.16 o 
   6   8  14       12.53       -3.80      5.40 o 
   1   9  14       11.42        3.58      7.28 o 
   2   9  14       81.61       56.77     13.60 o 
   3   9  14       41.15       47.48     10.09 o 
   4   9  14      466.08      545.68     57.36 o 
   2  -4  15       28.87       44.60     12.39 o 
   3  -4  15       57.90       44.18     10.00 o 
   4  -4  15       91.03       86.26     12.11 o 
   0  -3  15       19.42       20.42      8.27 o 
   1  -3  15       75.35       75.58     10.88 o 
   2  -3  15        3.52       -0.79      6.40 o 
   3  -3  15        0.03       -7.25      9.10 o 
   4  -3  15      112.09      134.74     13.87 o 
   5  -3  15       68.72       58.25     15.94 o 
   6  -3  15      250.86      271.43     20.84 o 
  -1  -2  15        2.04       18.59      8.09 o 
   0  -2  15      190.10      177.08     15.78 o 
   1  -2  15       71.26       76.82     11.14 o 
   2  -2  15       26.55       20.30      9.05 o 
   3  -2  15      109.51      112.98     13.01 o 
   4  -2  15        1.56        9.37      6.91 o 
   5  -2  15       15.13       -0.99      7.67 o 
   6  -2  15      637.19      676.01     25.58 o 
   7  -2  15      174.38      142.07     14.59 o 
  -1  -1  15        7.37        2.18      7.05 o 
   0  -1  15      286.61      298.62     20.23 o 
   1  -1  15        6.02       -7.26      5.89 o 
   2  -1  15       29.39       18.47      8.05 o 
   3  -1  15      194.26      182.70     15.84 o 
   4  -1  15       22.23       18.38      7.68 o 
   5  -1  15        5.31       12.26      7.91 o 
   6  -1  15      147.13      144.38     14.64 o 
   7  -1  15        0.93       10.40      7.28 o 
  -2   0  15       23.24       32.20      9.18 o 
  -1   0  15        9.25        4.18      7.06 o 
   0   0  15      144.19      147.96     14.62 o 
   1   0  15       10.71       -1.29      6.60 o 
   2   0  15       14.52       10.06      7.04 o 
   3   0  15      389.66      394.31     30.03 o 
   4   0  15      114.14      134.35     26.59 o 
   5   0  15      131.89      123.75     13.43 o 
   6   0  15        8.66        3.28      6.88 o 
   7   0  15      151.73      180.73     15.94 o 
   8   0  15        0.00        8.04      7.57 o 
  -2   1  15      236.26      261.94     32.12 o 
  -1   1  15      198.64      212.54     17.09 o 
   0   1  15        0.02       11.70     14.77 o 
   1   1  15      496.97      464.65     48.16 o 
   2   1  15       57.88       46.03      9.96 o 
   3   1  15        3.50        2.13      6.40 o 
   4   1  15       56.78       64.04     11.26 o 
   5   1  15       54.21       57.29     10.42 o 
   6   1  15        0.62       -2.95     12.99 o 
   7   1  15      491.35      504.42     30.78 o 
   8   1  15       20.58       14.54     11.24 o 
  -2   2  15      279.31      294.48     20.09 o 
  -1   2  15       92.01       73.83     17.55 o 
   0   2  15        0.01       -0.19      6.68 o 
   1   2  15      472.77      475.48     21.85 o 
   2   2  15       38.26       36.65     14.07 o 
   3   2  15      102.43      130.54     15.21 o 
   4   2  15        2.42       -5.04      6.11 o 
   5   2  15       68.51       55.74     13.31 o 
   6   2  15       17.12       15.56      7.57 o 
   7   2  15       61.78       51.97     10.15 o 
   8   2  15        3.80        3.70      8.44 o 
  -2   3  15      171.80      194.16     17.71 o 
  -1   3  15       62.90       86.71     12.18 o 
   0   3  15       15.38       10.86      7.43 o 
   1   3  15       82.91      102.95     12.65 o 
   2   3  15        0.95       -1.41      6.04 o 
   3   3  15       56.06       39.91      9.34 o 
   4   3  15       11.05        5.91      6.94 o 
   5   3  15       83.48      115.97     13.47 o 
   6   3  15       56.18       59.77      8.13 o 
   7   3  15       98.90      106.60     20.69 o 
   8   3  15       19.97       10.02      9.34 o 
  -2   4  15       76.31       63.59     11.54 o 
  -1   4  15      108.02      115.98     13.26 o 
   0   4  15       73.87       62.89     10.80 o 
   1   4  15       77.72       61.12     10.70 o 
   2   4  15       18.30       10.97     14.63 o 
   3   4  15        0.01        0.96      6.33 o 
   4   4  15        3.44        2.83      5.31 o 
   5   4  15        4.62        6.58      5.54 o 
   6   4  15       59.96       62.86      9.69 o 
   7   4  15       72.70       84.95      9.41 o 
  -1   5  15        2.09       -4.13      6.30 o 
   0   5  15       51.76       45.20      9.86 o 
   1   5  15       62.02       76.70     11.34 o 
   2   5  15        3.35       -4.97      6.47 o 
   3   5  15       22.06       29.34      6.74 o 
   4   5  15      107.75      137.86     11.30 o 
   5   5  15        8.53       -2.15      5.05 o 
   6   5  15       12.93       12.56      6.12 o 
   7   5  15       54.30       56.74      8.19 o 
   0   6  15       54.08       47.59      9.67 o 
   1   6  15        0.03       -5.64      4.99 o 
   2   6  15       12.64       11.47      5.87 o 
   3   6  15        9.19        2.28     12.89 o 
   4   6  15      280.17      324.57     15.18 o 
   5   6  15       20.01       22.62      7.03 o 
   6   6  15        0.25       -6.63      5.29 o 
   1   7  15        1.65        0.20     13.67 o 
   2   7  15       36.43       44.32      7.62 o 
   3   7  15        5.81       14.30      5.99 o 
   4   7  15      180.54      189.62     13.42 o 
   5   7  15       12.97       14.04      6.54 o 
   3  -1  16        1.06       -0.07      6.60 o 
   4  -1  16        0.27        3.78      6.43 o 
   1   0  16       67.40       61.89     11.06 o 
   2   0  16        1.84        3.92      7.11 o 
   3   0  16      153.96      162.23     18.37 o 
   4   0  16        0.10       -5.29      6.12 o 
   5   0  16        6.20       12.35      7.78 o 
   1   1  16      152.29      163.62     15.49 o 
   2   1  16       13.06       14.94     13.01 o 
   3   1  16        7.88        9.97      7.71 o 
   4   1  16       17.80        5.42     10.05 o 
   5   1  16        0.22       -1.25     10.18 o 
   1   2  16      106.85      132.36     18.48 o 
   2   2  16       22.06       25.13      9.14 o 
   3   2  16       18.72        1.55      7.39 o 
   4   2  16        2.74       -2.52      6.58 o 
   5   2  16       46.53       47.81     10.20 o 
   1   3  16       51.91       70.78     12.46 o 
   2   3  16        6.28       -0.87      6.78 o 
   3   3  16       87.73       83.93     20.56 o 
   4   3  16        1.09        0.29      7.18 o 
   5   3  16      125.80      131.10     14.57 o 
   1   4  16       44.98       43.22     10.26 o 
   2   4  16       11.65        9.38      8.13 o 
   3   4  16      445.66      488.02     23.07 o 
   4   4  16        6.71       11.63     11.85 o 
   5   4  16        0.70       -6.65      6.90 o 
   3   5  16      251.41      270.22     19.73 o 
                                                 
